# Supplementary material for: Grandmotherhood across the demographic transition
Source: PLoS One. 2018 Jul 23;13(7):e0200963. doi: 10.1371/journal.pone.0200963 (PMC6056041; doi:10.1371/journal.pone.0200963)
Supplement: S1 Dataset — (CSV) [file pone.0200963.s001.csv]

bcohort	bcohort_mgm	bcohort_alive_mgm	bcohort_pgm	bcohort_alive_pgm	mgm_num_outlive	mgm_death_before	pgm_num_outlive	pgm_death_before	parish_mgm_num	parish_mgm_same	parish_mgm_diff	parish_mgm_neigh	parish_pgm_num	parish_pgm_same	parish_pgm_diff	parish_pgm_neigh
1790-1799	430	307	493	353	402	84	466	131	404	275	19	110	484	355	10	119
1800-1809	648	419	639	350	618	148	619	121	571	396	47	128	595	429	23	143
1810-1819	916	468	823	341	890	146	811	113	814	567	79	168	778	604	37	137
1820-1829	1231	766	1174	640	1190	248	1154	232	1097	785	124	188	1141	867	86	188
1830-1839	1587	1035	1401	821	1522	292	1361	242	1483	1051	159	273	1340	987	122	231
1840-1849	2284	1486	2101	1268	2207	451	2042	407	2214	1545	241	428	2028	1531	167	330
1850-1859	2997	1920	2735	1655	2915	632	2677	587	2925	2032	301	592	2670	1981	222	467
1860-1869	3390	2031	3049	1641	3244	738	2965	605	3283	2078	345	860	2959	2031	263	665
1870-1879	4195	2197	3750	1658	3872	575	3587	477	4122	2450	471	1201	3683	2411	358	914
1880-1889	4961	2861	4607	2199	4080	676	4059	557	4884	2955	663	1266	4548	2946	590	1012
1890-1899	5452	3550	5013	2780	3660	697	3691	562	5469	3358	850	1261	4992	3394	738	860
1900-1909	3360	2316	3194	1897	2176	378	2180	342	3615	2377	537	701	3384	2461	407	516
1910-1919	1753	1281	1642	1053	1273	188	1184	170	1894	1215	394	285	1768	1178	315	275
1920-1929	1394	1019	1623	1111	995	132	1188	148	1583	973	347	263	1767	1162	379	226
1930-1939	994	722	1241	796	734	58	974	81	1134	640	292	202	1333	827	347	159
1940-1949	1089	851	1290	865	792	45	948	59	1195	635	365	195	1384	805	421	158
1950-1959	1107	881	1179	836	654	25	719	31	1175	668	374	133	1281	728	386	167
