# Supplementary material for: Grandmotherhood across the demographic transition
Source: PLoS One. 2018 Jul 23;13(7):e0200963. doi: 10.1371/journal.pone.0200963 (PMC6056041; doi:10.1371/journal.pone.0200963)
Supplement: S2 Dataset — (CSV) [file pone.0200963.s002.csv]

mgm_bcohort_share	mgm_shared_all	mgm_shared_2	mgm_shared_event	pgm_bcohort_share	pgm_shared_all	pgm_shared_2	pgm_shared_event	mgm_bcohort_aab	mgm_aab	pgm_bcohort_aab	pgm_aab	mgm_bcohort_aab_fi	mgm_aab_fi	pgm_bcohort_aab_fi	pgm_aab_fi	gm_bcohort	gm_total	gm_alive	gm_event
1790-1799	11	11	1	1790-1799	0	0	1	1790-1799	62	1790-1799	61	1790-1799	60	1790-1799	57	1790-1799	27	19	1
1790-1799	0	NA	1	1790-1799	10	10	1	1790-1799	57	1790-1799	63	1790-1799	71	1790-1799	57	1810-1819	22	22	1
1790-1799	0	NA	1	1790-1799	8	8	1	1790-1799	59	1790-1799	65	1790-1799	60	1790-1799	43	1820-1829	3	0	1
1800-1809	0	NA	1	1790-1799	11	11	1	1800-1809	78	1790-1799	61	1790-1799	51	1790-1799	47	1840-1849	4	4	1
1790-1799	1	1	1	1790-1799	10	10	1	1790-1799	60	1790-1799	63	1790-1799	45	1790-1799	52	1850-1859	4	0	1
1790-1799	11	11	1	1800-1809	0	NA	1	1790-1799	61	1800-1809	74	1790-1799	48	1790-1799	50	1840-1849	26	26	1
1790-1799	0	0	1	1790-1799	8	8	1	1790-1799	65	1790-1799	56	1790-1799	48	1790-1799	64	1820-1829	11	5	1
1790-1799	0	0	1	1790-1799	22	22	1	1790-1799	68	1790-1799	59	1790-1799	80	1790-1799	74	1840-1849	26	0	1
1800-1809	0	NA	1	1790-1799	0	0	1	1800-1809	77	1790-1799	62	1790-1799	73	1790-1799	68	1790-1799	3	0	1
1790-1799	3	3	1	1790-1799	2	2	1	1790-1799	71	1790-1799	66	1790-1799	62	1790-1799	61	1800-1809	12	12	1
1790-1799	2	2	1	1790-1799	1	1	1	1790-1799	72	1790-1799	70	1790-1799	53	1790-1799	60	1790-1799	13	13	1
1790-1799	0	NA	1	1800-1809	0	NA	1	1790-1799	75	1800-1809	81	1790-1799	54	1790-1799	67	1790-1799	44	44	1
1790-1799	0	NA	1	1810-1819	0	NA	1	1790-1799	78	1810-1819	84	1790-1799	57	1790-1799	60	1800-1809	19	0	1
1800-1809	0	NA	1	1810-1819	0	NA	1	1800-1809	46	1810-1819	88	1790-1799	49	1790-1799	62	1810-1819	10	10	1
1810-1819	0	NA	1	1810-1819	0	NA	1	1810-1819	49	1810-1819	90	1790-1799	60	1790-1799	61	1820-1829	9	8	1
1810-1819	0	NA	1	1810-1819	0	NA	1	1810-1819	53	1810-1819	92	1790-1799	44	1790-1799	44	1830-1839	11	11	1
1810-1819	0	NA	1	1820-1829	0	NA	1	1810-1819	55	1820-1829	97	1790-1799	51	1790-1799	50	1830-1839	16	16	1
1810-1819	0	NA	1	1790-1799	6	6	1	1810-1819	57	1790-1799	67	1790-1799	59	1790-1799	52	1820-1829	20	4	1
1820-1829	0	NA	1	1800-1809	0	0	1	1820-1829	62	1800-1809	71	1790-1799	71	1790-1799	57	1830-1839	38	23	1
1790-1799	0	0	1	1800-1809	0	NA	1	1790-1799	71	1800-1809	78	1790-1799	46	1790-1799	67	1820-1829	24	9	1
1800-1809	0	NA	1	1810-1819	0	NA	1	1800-1809	76	1810-1819	81	1790-1799	73	1790-1799	73	1790-1799	11	0	1
1800-1809	0	NA	1	1790-1799	11	11	1	1800-1809	83	1790-1799	58	1790-1799	68	1790-1799	56	1850-1859	1	0	1
1810-1819	0	NA	1	1790-1799	1	1	1	1810-1819	86	1790-1799	57	1790-1799	47	1790-1799	53	1850-1859	4	0	1
1800-1809	0	NA	1	1800-1809	3	3	1	1800-1809	59	1800-1809	60	1790-1799	49	1790-1799	65	1800-1809	8	0	1
1800-1809	0	NA	1	1800-1809	0	NA	1	1800-1809	61	1800-1809	64	1790-1799	68	1790-1799	53	1820-1829	8	8	1
1800-1809	0	NA	1	1800-1809	0	NA	1	1800-1809	64	1800-1809	66	1790-1799	78	1790-1799	71	1850-1859	7	0	1
1800-1809	0	NA	1	1790-1799	15	15	1	1800-1809	66	1790-1799	48	1790-1799	60	1790-1799	67	1810-1819	25	24	1
1810-1819	0	NA	1	1800-1809	13	13	1	1810-1819	69	1800-1809	50	1790-1799	73	1790-1799	53	1790-1799	20	11	1
1810-1819	0	NA	1	1800-1809	11	11	1	1810-1819	73	1800-1809	53	1790-1799	67	1790-1799	63	1810-1819	2	2	1
1790-1799	6	6	1	1800-1809	6	6	1	1790-1799	56	1800-1809	58	1790-1799	64	1790-1799	83	1820-1829	18	12	1
1800-1809	4	4	1	1810-1819	3	3	1	1800-1809	58	1810-1819	61	1790-1799	52	1790-1799	67	1850-1859	1	1	1
1800-1809	2	2	1	1810-1819	0	NA	1	1800-1809	60	1810-1819	65	1790-1799	81	1790-1799	58	1850-1859	9	9	1
1800-1809	0	NA	1	1810-1819	0	NA	1	1800-1809	66	1810-1819	68	1790-1799	52	1790-1799	56	1870-1879	10	0	1
1810-1819	0	NA	1	1790-1799	0	NA	1	1810-1819	69	1790-1799	63	1790-1799	67	1790-1799	62	1790-1799	5	0	1
1810-1819	0	NA	1	1800-1809	0	NA	1	1810-1819	72	1800-1809	66	1790-1799	47	1790-1799	63	1790-1799	9	0	1
1810-1819	0	NA	1	1800-1809	0	NA	1	1810-1819	76	1800-1809	69	1790-1799	53	1790-1799	44	1830-1839	1	1	1
1790-1799	22	22	1	1790-1799	0	NA	1	1790-1799	60	1790-1799	59	1790-1799	46	1790-1799	60	1790-1799	3	0	1
1790-1799	18	18	1	1800-1809	0	NA	1	1790-1799	65	1800-1809	67	1790-1799	48	1790-1799	76	1810-1819	32	0	1
1790-1799	15	15	1	1790-1799	0	NA	1	1790-1799	68	1790-1799	57	1790-1799	45	1790-1799	58	1840-1849	15	4	0
1800-1809	12	12	1	1790-1799	0	NA	1	1800-1809	70	1790-1799	62	1790-1799	68	1790-1799	49	1790-1799	7	0	1
1810-1819	0	0	1	1790-1799	0	NA	1	1810-1819	59	1790-1799	64	1790-1799	50	1790-1799	55	1830-1839	2	1	1
1810-1819	12	12	1	1800-1809	0	NA	1	1810-1819	60	1800-1809	67	1790-1799	78	1790-1799	62	1850-1859	6	5	1
1820-1829	4	4	1	1790-1799	21	21	1	1820-1829	69	1790-1799	62	1790-1799	52	1790-1799	66	1790-1799	13	13	1
1800-1809	0	NA	1	1790-1799	14	14	1	1800-1809	57	1790-1799	65	1790-1799	54	1790-1799	69	1800-1809	14	0	1
1810-1819	0	NA	1	1790-1799	13	13	1	1810-1819	59	1790-1799	69	1790-1799	51	1790-1799	68	1830-1839	7	6	1
1810-1819	0	NA	1	1800-1809	10	10	1	1810-1819	60	1800-1809	73	1790-1799	60	1790-1799	51	1800-1809	17	0	1
1810-1819	0	NA	1	1800-1809	12	12	1	1810-1819	62	1800-1809	70	1790-1799	45	1790-1799	57	1840-1849	4	4	1
1800-1809	0	0	1	1800-1809	11	11	1	1800-1809	51	1800-1809	72	1790-1799	55	1790-1799	47	1830-1839	6	5	1
1800-1809	0	0	1	1800-1809	0	0	1	1800-1809	52	1800-1809	75	1790-1799	79	1790-1799	52	1800-1809	21	12	1
1810-1819	12	12	1	1800-1809	0	0	1	1810-1819	57	1800-1809	78	1790-1799	41	1790-1799	54	1800-1809	22	22	1
1810-1819	0	0	1	1800-1809	0	0	1	1810-1819	58	1800-1809	78	1790-1799	42	1790-1799	69	1840-1849	3	0	1
1810-1819	13	13	1	1800-1809	4	4	1	1810-1819	59	1800-1809	79	1790-1799	57	1790-1799	75	1830-1839	18	11	1
1810-1819	12	12	1	1810-1819	0	NA	1	1810-1819	60	1810-1819	90	1790-1799	63	1790-1799	74	1840-1849	7	7	1
1810-1819	0	0	1	1820-1829	0	NA	1	1810-1819	62	1820-1829	91	1790-1799	58	1790-1799	61	1810-1819	5	0	1
1810-1819	10	10	1	1820-1829	0	NA	1	1810-1819	62	1820-1829	93	1790-1799	64	1790-1799	52	1790-1799	24	8	1
1810-1819	10	10	1	1820-1829	0	NA	1	1810-1819	62	1820-1829	95	1790-1799	45	1790-1799	61	1830-1839	3	3	1
1810-1819	1	1	1	1790-1799	1	1	1	1810-1819	60	1790-1799	57	1790-1799	57	1790-1799	66	1840-1849	18	16	1
1810-1819	0	NA	1	1790-1799	0	0	1	1810-1819	64	1790-1799	57	1790-1799	55	1790-1799	53	1790-1799	10	10	1
1810-1819	0	NA	1	1790-1799	6	6	1	1810-1819	64	1790-1799	61	1790-1799	70	1790-1799	63	1830-1839	5	5	1
1810-1819	0	NA	1	1790-1799	17	17	1	1810-1819	67	1790-1799	62	1790-1799	69	1790-1799	46	1850-1859	6	0	1
1820-1829	0	NA	1	1790-1799	20	20	1	1820-1829	72	1790-1799	60	1790-1799	46	1790-1799	46	1860-1869	5	5	1
1820-1829	0	NA	1	1790-1799	17	17	1	1820-1829	75	1790-1799	62	1790-1799	43	1790-1799	52	1790-1799	10	8	1
1790-1799	0	0	1	1790-1799	0	0	1	1790-1799	44	1790-1799	64	1790-1799	58	1790-1799	51	1800-1809	11	8	1
1800-1809	25	25	1	1790-1799	0	0	1	1800-1809	46	1790-1799	65	1790-1799	36	1790-1799	73	1830-1839	7	0	1
1800-1809	0	0	1	1800-1809	0	0	1	1800-1809	48	1800-1809	67	1790-1799	53	1790-1799	51	1830-1839	7	3	1
1800-1809	25	25	1	1800-1809	10	10	1	1800-1809	50	1800-1809	69	1790-1799	44	1790-1799	49	1850-1859	6	0	1
1800-1809	23	23	1	1800-1809	7	7	1	1800-1809	52	1800-1809	73	1790-1799	47	1790-1799	53	1840-1849	8	0	1
1810-1819	18	18	1	1790-1799	0	NA	0	1810-1819	57	1790-1799	59	1790-1799	43	1790-1799	56	1850-1859	7	7	1
1810-1819	22	22	1	1790-1799	0	NA	1	1810-1819	67	1790-1799	61	1790-1799	53	1790-1799	55	1810-1819	21	17	1
1820-1829	17	17	1	1790-1799	0	NA	0	1820-1829	72	1790-1799	63	1790-1799	59	1790-1799	46	1850-1859	2	2	1
1820-1829	0	0	1	1790-1799	0	NA	0	1820-1829	77	1790-1799	65	1790-1799	47	1790-1799	59	1850-1859	5	0	1
1800-1809	19	19	1	1800-1809	0	NA	0	1800-1809	53	1800-1809	69	1790-1799	71	1790-1799	51	1880-1889	11	1	1
1800-1809	25	25	1	1810-1819	0	NA	1	1800-1809	55	1810-1819	79	1790-1799	69	1790-1799	54	1830-1839	6	0	1
1810-1819	23	23	1	1810-1819	0	NA	0	1810-1819	61	1810-1819	80	1790-1799	47	1790-1799	51	1810-1819	28	14	1
1790-1799	13	13	1	1820-1829	0	NA	0	1790-1799	51	1820-1829	88	1790-1799	49	1790-1799	46	1850-1859	6	0	1
1790-1799	12	12	1	1790-1799	0	0	1	1790-1799	53	1790-1799	60	1790-1799	42	1790-1799	56	1810-1819	20	20	1
1790-1799	10	10	1	1790-1799	0	NA	1	1790-1799	54	1790-1799	51	1790-1799	44	1790-1799	81	1860-1869	1	0	1
1790-1799	7	7	1	1790-1799	0	NA	1	1790-1799	57	1790-1799	53	1790-1799	60	1790-1799	53	1850-1859	15	9	1
1790-1799	0	0	1	1790-1799	0	NA	1	1790-1799	59	1790-1799	55	1790-1799	38	1790-1799	41	1820-1829	7	6	1
1800-1809	3	3	1	1800-1809	0	NA	1	1800-1809	62	1800-1809	62	1790-1799	49	1790-1799	76	1860-1869	21	21	1
1810-1819	0	NA	1	1800-1809	0	NA	1	1810-1819	49	1800-1809	65	1790-1799	64	1790-1799	54	1890-1899	12	4	1
1810-1819	0	NA	1	1800-1809	0	NA	1	1810-1819	52	1800-1809	53	1790-1799	53	1790-1799	55	1820-1829	36	27	1
1810-1819	0	NA	1	1800-1809	0	NA	1	1810-1819	52	1800-1809	55	1790-1799	63	1790-1799	55	1870-1879	3	0	1
1810-1819	0	NA	1	1800-1809	0	NA	1	1810-1819	53	1800-1809	58	1790-1799	42	1790-1799	84	1860-1869	2	2	1
1820-1829	0	NA	1	1800-1809	0	NA	1	1820-1829	56	1800-1809	62	1790-1799	52	1790-1799	46	1820-1829	21	20	1
1820-1829	0	NA	1	1810-1819	0	NA	1	1820-1829	58	1810-1819	68	1790-1799	71	1790-1799	54	1860-1869	5	0	1
1820-1829	0	NA	1	1810-1819	0	NA	1	1820-1829	60	1810-1819	71	1790-1799	51	1790-1799	50	1880-1889	14	11	1
1820-1829	0	NA	1	1810-1819	0	NA	1	1820-1829	61	1810-1819	72	1790-1799	57	1790-1799	49	1810-1819	1	1	1
1820-1829	0	NA	1	1800-1809	0	NA	1	1820-1829	64	1800-1809	60	1790-1799	48	1790-1799	60	1830-1839	1	0	1
1790-1799	10	10	1	1810-1819	0	NA	1	1790-1799	63	1810-1819	61	1790-1799	53	1790-1799	47	1790-1799	18	16	1
1790-1799	6	6	1	1810-1819	0	NA	1	1790-1799	66	1810-1819	63	1790-1799	64	1790-1799	69	1820-1829	1	0	1
1800-1809	2	2	1	1810-1819	0	NA	1	1800-1809	71	1810-1819	65	1790-1799	58	1790-1799	46	1820-1829	8	6	1
1820-1829	16	16	1	1800-1809	0	0	1	1820-1829	59	1800-1809	61	1790-1799	56	1790-1799	56	1820-1829	4	0	1
1820-1829	2	2	1	1800-1809	0	0	1	1820-1829	57	1800-1809	62	1790-1799	61	1790-1799	53	1850-1859	3	0	1
1830-1839	0	0	1	1810-1819	6	6	1	1830-1839	68	1810-1819	66	1790-1799	62	1790-1799	63	1870-1879	3	2	1
1830-1839	0	0	1	1810-1819	0	0	1	1830-1839	70	1810-1819	67	1790-1799	47	1790-1799	51	1890-1899	1	0	0
1830-1839	0	0	1	1810-1819	4	4	1	1830-1839	69	1810-1819	69	1790-1799	69	1790-1799	65	1810-1819	31	21	1
1830-1839	12	12	1	1810-1819	3	3	1	1830-1839	70	1810-1819	70	1790-1799	51	1790-1799	47	1830-1839	10	8	1
1840-1849	10	10	1	1810-1819	0	0	1	1840-1849	72	1810-1819	71	1790-1799	41	1790-1799	50	1870-1879	1	0	1
1820-1829	7	7	1	1810-1819	0	0	1	1820-1829	54	1810-1819	60	1790-1799	38	1790-1799	54	1810-1819	19	13	1
1820-1829	4	4	1	1810-1819	10	10	1	1820-1829	58	1810-1819	63	1790-1799	49	1790-1799	62	1850-1859	11	10	1
1830-1839	0	NA	1	1820-1829	0	0	1	1830-1839	63	1820-1829	67	1790-1799	73	1790-1799	83	1810-1819	19	1	1
1830-1839	0	NA	1	1820-1829	2	2	1	1830-1839	66	1820-1829	71	1790-1799	62	1790-1799	48	1840-1849	8	0	1
1840-1849	0	NA	1	1790-1799	0	0	1	1840-1849	69	1790-1799	50	1790-1799	45	1790-1799	66	1850-1859	7	2	1
1820-1829	0	0	1	1800-1809	14	14	1	1820-1829	50	1800-1809	52	1790-1799	45	1790-1799	61	1820-1829	4	2	1
1820-1829	14	14	1	1800-1809	0	0	1	1820-1829	51	1800-1809	53	1790-1799	45	1790-1799	43	1820-1829	21	21	1
1830-1839	19	19	1	1800-1809	11	11	1	1830-1839	54	1800-1809	55	1790-1799	43	1790-1799	48	1870-1879	7	0	1
1830-1839	15	15	1	1800-1809	9	9	1	1830-1839	58	1800-1809	57	1790-1799	55	1790-1799	56	1810-1819	19	1	1
1830-1839	0	0	1	1810-1819	4	4	1	1830-1839	60	1810-1819	62	1790-1799	51	1790-1799	44	1850-1859	10	10	1
1830-1839	11	11	1	1810-1819	12	12	1	1830-1839	62	1810-1819	63	1790-1799	60	1790-1799	51	1830-1839	2	0	1
1820-1829	0	0	1	1820-1829	7	7	1	1820-1829	56	1820-1829	68	1790-1799	52	1790-1799	40	1820-1829	27	12	1
1830-1839	17	17	1	1820-1829	0	0	1	1830-1839	60	1820-1829	73	1790-1799	47	1790-1799	55	1830-1839	7	5	1
1830-1839	13	13	1	1800-1809	8	8	1	1830-1839	65	1800-1809	48	1790-1799	49	1790-1799	52	1820-1829	16	16	1
1830-1839	8	8	1	1800-1809	6	6	1	1830-1839	67	1800-1809	50	1790-1799	48	1790-1799	65	1810-1819	36	13	1
1830-1839	0	0	1	1810-1819	0	0	1	1830-1839	69	1810-1819	56	1790-1799	52	1790-1799	67	1860-1869	4	0	1
1840-1849	7	7	1	1810-1819	16	16	1	1840-1849	71	1810-1819	52	1790-1799	58	1790-1799	59	1820-1829	9	0	1
1830-1839	13	13	1	1810-1819	0	0	1	1830-1839	63	1810-1819	52	1790-1799	59	1790-1799	49	1830-1839	14	12	1
1830-1839	10	10	1	1810-1819	15	15	1	1830-1839	67	1810-1819	53	1790-1799	49	1790-1799	76	1860-1869	3	3	1
1840-1849	7	7	1	1820-1829	12	12	1	1840-1849	69	1820-1829	56	1790-1799	45	1790-1799	65	1830-1839	38	23	1
1840-1849	4	4	1	1820-1829	10	10	1	1840-1849	72	1820-1829	58	1790-1799	66	1790-1799	48	1860-1869	23	0	1
1840-1849	2	2	1	1820-1829	0	0	1	1840-1849	75	1820-1829	60	1790-1799	44	1790-1799	50	1870-1879	3	2	1
1840-1849	0	NA	1	1820-1829	7	7	1	1840-1849	77	1820-1829	61	1790-1799	57	1790-1799	65	1850-1859	5	5	1
1830-1839	14	14	1	1820-1829	2	2	1	1830-1839	57	1820-1829	65	1790-1799	44	1790-1799	51	1830-1839	19	8	1
1830-1839	11	11	1	1820-1829	5	5	1	1830-1839	60	1820-1829	58	1790-1799	46	1790-1799	59	1870-1879	2	2	1
1830-1839	25	25	1	1820-1829	4	4	1	1830-1839	62	1820-1829	59	1790-1799	60	1790-1799	49	1890-1899	2	1	0
1830-1839	23	23	1	1820-1829	0	0	1	1830-1839	64	1820-1829	63	1790-1799	46	1790-1799	61	1850-1859	6	3	1
1840-1849	19	19	1	1810-1819	25	25	1	1840-1849	68	1810-1819	51	1790-1799	45	1790-1799	51	1880-1889	3	0	1
1850-1859	3	3	1	1820-1829	22	22	1	1850-1859	79	1820-1829	53	1790-1799	47	1790-1799	45	1900-1909	9	9	1
1820-1829	6	6	1	1820-1829	0	0	1	1820-1829	55	1820-1829	53	1790-1799	57	1790-1799	44	1880-1889	10	0	1
1820-1829	3	3	1	1820-1829	19	19	1	1820-1829	57	1820-1829	57	1790-1799	56	1790-1799	55	1820-1829	32	31	1
1820-1829	1	1	1	1830-1839	0	0	1	1820-1829	59	1830-1839	61	1790-1799	50	1790-1799	44	1850-1859	14	14	1
1830-1839	9	9	1	1830-1839	0	0	1	1830-1839	62	1830-1839	61	1790-1799	43	1790-1799	47	1850-1859	7	0	1
1830-1839	6	6	1	1830-1839	12	12	1	1830-1839	65	1830-1839	63	1790-1799	39	1790-1799	50	1920-1929	2	1	1
1830-1839	3	3	1	1820-1829	2	2	1	1830-1839	68	1820-1829	55	1790-1799	52	1790-1799	50	1890-1899	7	0	0
1840-1849	0	NA	1	1830-1839	0	NA	1	1840-1849	72	1830-1839	72	1790-1799	52	1800-1809	53	1850-1859	21	4	1
1840-1849	0	NA	1	1830-1839	0	NA	1	1840-1849	75	1830-1839	73	1790-1799	49	1800-1809	49	1870-1879	7	7	1
1830-1839	15	15	1	1840-1849	0	NA	1	1830-1839	63	1840-1849	75	1790-1799	59	1800-1809	49	1890-1899	5	5	1
1790-1799	0	NA	1	1840-1849	0	NA	1	1790-1799	67	1840-1849	75	1790-1799	42	1800-1809	46	1890-1899	8	0	0
1790-1799	0	NA	1	1840-1849	0	NA	1	1790-1799	69	1840-1849	76	1790-1799	54	1800-1809	58	1900-1909	6	0	1
1790-1799	0	NA	1	1840-1849	0	NA	1	1790-1799	63	1840-1849	76	1790-1799	46	1800-1809	44	1840-1849	27	16	1
1800-1809	0	NA	1	1850-1859	0	NA	1	1800-1809	66	1850-1859	78	1790-1799	49	1800-1809	52	1890-1899	1	1	1
1790-1799	0	NA	1	1820-1829	0	0	1	1790-1799	58	1820-1829	57	1790-1799	55	1800-1809	60	1860-1869	24	3	1
1790-1799	0	NA	1	1820-1829	14	14	1	1790-1799	62	1820-1829	58	1790-1799	61	1800-1809	53	1870-1879	29	29	1
1800-1809	0	NA	1	1830-1839	16	16	1	1800-1809	67	1830-1839	61	1790-1799	47	1800-1809	58	1880-1889	9	0	1
1800-1809	0	NA	1	1830-1839	12	12	1	1800-1809	71	1830-1839	65	1790-1799	45	1800-1809	56	1890-1899	6	6	1
1800-1809	0	NA	1	1830-1839	0	0	1	1800-1809	66	1830-1839	67	1790-1799	51	1800-1809	58	1900-1909	15	13	1
1800-1809	0	NA	1	1830-1839	8	8	1	1800-1809	72	1830-1839	69	1790-1799	57	1800-1809	53	1910-1919	6	6	1
1790-1799	17	17	1	1790-1799	0	0	1	1790-1799	52	1790-1799	54	1800-1809	67	1800-1809	58	1870-1879	4	0	1
1790-1799	15	15	1	1790-1799	13	13	1	1790-1799	54	1790-1799	56	1800-1809	51	1800-1809	60	1830-1839	36	8	1
1790-1799	0	0	1	1790-1799	1	1	1	1790-1799	59	1790-1799	60	1800-1809	65	1800-1809	57	1860-1869	10	1	1
1790-1799	9	9	1	1800-1809	7	7	1	1790-1799	60	1800-1809	62	1800-1809	52	1800-1809	60	1840-1849	32	12	1
1790-1799	0	0	1	1800-1809	4	4	1	1790-1799	60	1800-1809	65	1800-1809	47	1800-1809	60	1880-1889	23	0	1
1800-1809	0	0	1	1810-1819	15	15	1	1800-1809	63	1810-1819	46	1800-1809	50	1800-1809	51	1900-1909	17	15	1
1800-1809	5	5	1	1830-1839	15	15	1	1800-1809	64	1830-1839	50	1800-1809	51	1800-1809	50	1930-1939	5	5	1
1800-1809	1	1	1	1830-1839	8	8	1	1800-1809	68	1830-1839	51	1800-1809	57	1800-1809	48	1840-1849	8	8	1
1830-1839	0	0	1	1830-1839	0	0	1	1830-1839	59	1830-1839	53	1800-1809	62	1800-1809	49	1860-1869	5	5	1
1840-1849	7	7	1	1840-1849	29	29	1	1840-1849	71	1840-1849	55	1800-1809	61	1800-1809	64	1890-1899	5	4	1
1830-1839	8	8	1	1800-1809	1	1	1	1830-1839	67	1800-1809	63	1800-1809	58	1800-1809	46	1850-1859	18	3	1
1840-1849	7	7	1	1800-1809	0	NA	1	1840-1849	70	1800-1809	68	1800-1809	51	1800-1809	46	1870-1879	16	3	1
1840-1849	4	4	1	1830-1839	0	NA	1	1840-1849	73	1830-1839	63	1800-1809	50	1800-1809	50	1880-1889	11	11	1
1840-1849	2	2	1	1830-1839	0	NA	1	1840-1849	76	1830-1839	66	1800-1809	44	1800-1809	51	1900-1909	20	18	1
1840-1849	0	NA	1	1830-1839	8	8	1	1840-1849	79	1830-1839	63	1800-1809	47	1800-1809	56	1910-1919	10	10	1
1830-1839	6	6	1	1830-1839	6	6	1	1830-1839	62	1830-1839	65	1800-1809	52	1800-1809	57	1920-1929	2	0	1
1830-1839	4	4	1	1840-1849	2	2	1	1830-1839	66	1840-1849	69	1800-1809	44	1800-1809	51	1910-1919	3	3	1
1830-1839	1	1	1	1850-1859	0	NA	1	1830-1839	69	1850-1859	79	1800-1809	60	1800-1809	54	1910-1919	9	0	1
1840-1849	0	NA	1	1820-1829	6	6	1	1840-1849	71	1820-1829	55	1800-1809	53	1800-1809	54	1850-1859	6	4	1
1840-1849	0	NA	1	1820-1829	3	3	1	1840-1849	74	1820-1829	57	1800-1809	55	1800-1809	58	1890-1899	5	2	1
1820-1829	1	1	1	1820-1829	1	1	1	1820-1829	57	1820-1829	59	1800-1809	45	1800-1809	75	1890-1899	11	0	0
1830-1839	0	0	1	1830-1839	18	18	1	1830-1839	68	1830-1839	61	1800-1809	59	1800-1809	48	1860-1869	40	40	1
1830-1839	10	10	1	1830-1839	15	15	1	1830-1839	55	1830-1839	64	1800-1809	48	1800-1809	49	1890-1899	10	0	1
1840-1849	0	0	1	1830-1839	12	12	1	1840-1849	60	1830-1839	67	1800-1809	52	1800-1809	60	1840-1849	5	2	1
1840-1849	0	0	1	1840-1849	0	0	1	1840-1849	62	1840-1849	72	1800-1809	43	1800-1809	50	1860-1869	10	10	1
1790-1799	1	1	1	1840-1849	4	4	1	1790-1799	57	1840-1849	75	1800-1809	39	1800-1809	61	1860-1869	12	4	1
1790-1799	7	7	1	1830-1839	22	22	1	1790-1799	58	1830-1839	51	1800-1809	52	1800-1809	53	1890-1899	4	1	1
1790-1799	4	4	1	1790-1799	23	23	1	1790-1799	60	1790-1799	63	1800-1809	58	1800-1809	46	1850-1859	32	32	1
1800-1809	3	3	1	1790-1799	17	17	1	1800-1809	62	1790-1799	66	1800-1809	46	1800-1809	48	1880-1889	9	7	1
1800-1809	0	NA	1	1790-1799	3	3	1	1800-1809	68	1790-1799	69	1800-1809	44	1800-1809	69	1900-1909	9	9	1
1800-1809	0	NA	1	1790-1799	0	0	1	1800-1809	69	1790-1799	70	1800-1809	47	1800-1809	53	1900-1909	4	0	1
1810-1819	0	NA	1	1790-1799	13	13	1	1810-1819	71	1790-1799	53	1800-1809	60	1800-1809	54	1910-1919	23	21	1
1810-1819	0	NA	1	1790-1799	10	10	1	1810-1819	39	1790-1799	56	1800-1809	46	1800-1809	51	1930-1939	4	0	0
1810-1819	0	NA	1	1790-1799	2	2	1	1810-1819	41	1790-1799	60	1800-1809	43	1800-1809	51	1900-1909	7	0	0
1820-1829	0	NA	1	1800-1809	3	3	1	1820-1829	43	1800-1809	63	1800-1809	44	1800-1809	54	1860-1869	9	9	1
1820-1829	0	NA	1	1800-1809	0	0	1	1820-1829	45	1800-1809	66	1800-1809	50	1800-1809	57	1850-1859	7	7	1
1820-1829	0	NA	1	1830-1839	0	0	1	1820-1829	50	1830-1839	66	1800-1809	51	1800-1809	61	1870-1879	23	20	1
1820-1829	0	NA	1	1840-1849	15	15	1	1820-1829	52	1840-1849	69	1800-1809	52	1800-1809	52	1920-1929	1	1	1
1830-1839	0	NA	1	1830-1839	8	8	1	1830-1839	53	1830-1839	58	1800-1809	63	1800-1809	61	1870-1879	9	0	1
1830-1839	0	NA	1	1840-1849	11	11	1	1830-1839	60	1840-1849	61	1800-1809	54	1800-1809	50	1860-1869	19	19	1
1830-1839	16	16	1	1840-1849	8	8	1	1830-1839	62	1840-1849	64	1800-1809	55	1800-1809	53	1870-1879	30	1	1
1830-1839	10	10	1	1840-1849	6	6	1	1830-1839	64	1840-1849	67	1800-1809	60	1800-1809	49	1920-1929	2	0	1
1790-1799	40	40	1	1840-1849	3	3	1	1790-1799	47	1840-1849	70	1800-1809	50	1800-1809	58	1910-1919	2	2	1
1790-1799	1	1	1	1790-1799	0	NA	1	1790-1799	49	1790-1799	63	1800-1809	52	1800-1809	58	1920-1929	3	3	0
1800-1809	21	21	1	1790-1799	0	NA	1	1800-1809	51	1790-1799	65	1800-1809	53	1800-1809	57	1920-1929	4	4	1
1800-1809	29	29	1	1790-1799	0	NA	1	1800-1809	51	1790-1799	66	1800-1809	66	1800-1809	61	1870-1879	17	15	1
1800-1809	0	0	1	1790-1799	0	NA	1	1800-1809	54	1790-1799	68	1800-1809	65	1800-1809	60	1900-1909	5	1	1
1810-1819	0	0	1	1790-1799	0	NA	1	1810-1819	66	1790-1799	69	1800-1809	55	1800-1809	57	1920-1929	2	1	1
1810-1819	21	21	1	1800-1809	0	NA	1	1810-1819	68	1800-1809	70	1800-1809	54	1800-1809	48	1870-1879	23	2	1
1820-1829	0	NA	1	1800-1809	0	NA	1	1820-1829	60	1800-1809	74	1800-1809	51	1800-1809	69	1870-1879	3	3	1
1820-1829	0	NA	1	1800-1809	0	NA	1	1820-1829	62	1800-1809	75	1800-1809	47	1800-1809	53	1890-1899	2	1	1
1830-1839	0	NA	1	1800-1809	0	NA	1	1830-1839	69	1800-1809	77	1800-1809	41	1800-1809	39	1860-1869	16	0	1
1830-1839	0	NA	1	1810-1819	0	NA	1	1830-1839	60	1810-1819	80	1800-1809	57	1800-1809	62	1900-1909	2	1	1
1830-1839	0	NA	1	1810-1819	0	NA	1	1830-1839	62	1810-1819	81	1800-1809	62	1800-1809	63	1850-1859	10	10	1
1830-1839	0	NA	1	1830-1839	6	6	1	1830-1839	65	1830-1839	55	1800-1809	48	1800-1809	59	1880-1889	8	7	1
1840-1849	0	NA	1	1830-1839	15	15	1	1840-1849	75	1830-1839	58	1800-1809	58	1800-1809	68	1890-1899	8	8	1
1840-1849	0	NA	1	1830-1839	1	1	1	1840-1849	78	1830-1839	62	1800-1809	56	1800-1809	56	1920-1929	11	10	1
1790-1799	0	NA	1	1840-1849	10	10	1	1790-1799	63	1840-1849	63	1800-1809	50	1800-1809	50	1920-1929	6	6	1
1790-1799	0	NA	1	1840-1849	6	6	1	1790-1799	64	1840-1849	67	1800-1809	46	1800-1809	56	1910-1919	8	0	1
1790-1799	0	NA	1	1840-1849	0	NA	1	1790-1799	68	1840-1849	75	1800-1809	51	1800-1809	57	1920-1929	11	7	1
1800-1809	0	NA	1	1840-1849	0	NA	1	1800-1809	77	1840-1849	80	1800-1809	61	1800-1809	69	1790-1799	4	0	1
1810-1819	0	NA	1	1820-1829	1	1	1	1810-1819	82	1820-1829	63	1800-1809	58	1800-1809	60	1790-1799	4	4	1
1820-1829	0	0	1	1830-1839	0	NA	1	1820-1829	42	1830-1839	74	1800-1809	65	1800-1809	61	1810-1819	4	4	1
1820-1829	1	1	1	1830-1839	0	NA	1	1820-1829	43	1830-1839	74	1800-1809	49	1810-1819	57	1830-1839	5	0	1
1820-1829	26	26	1	1840-1849	0	NA	1	1820-1829	44	1840-1849	79	1800-1809	48	1810-1819	57	1800-1809	25	0	1
1820-1829	1	1	1	1840-1849	0	NA	1	1820-1829	47	1840-1849	80	1800-1809	42	1810-1819	54	1810-1819	5	0	1
1820-1829	33	33	1	1830-1839	0	NA	1	1820-1829	50	1830-1839	54	1800-1809	66	1810-1819	52	1840-1849	6	6	1
1830-1839	0	0	1	1830-1839	0	NA	1	1830-1839	53	1830-1839	56	1800-1809	64	1810-1819	49	1830-1839	27	27	1
1830-1839	19	19	1	1790-1799	4	4	1	1830-1839	54	1790-1799	43	1800-1809	53	1810-1819	61	1840-1849	6	0	1
1830-1839	0	0	1	1790-1799	17	17	1	1830-1839	57	1790-1799	45	1800-1809	61	1810-1819	60	1820-1829	14	0	1
1830-1839	1	1	1	1790-1799	13	13	1	1830-1839	58	1790-1799	49	1800-1809	57	1810-1819	76	1800-1809	26	0	1
1830-1839	1	1	1	1800-1809	1	1	1	1830-1839	60	1800-1809	54	1800-1809	50	1810-1819	59	1820-1829	4	0	1
1810-1819	3	3	1	1800-1809	5	5	1	1810-1819	62	1800-1809	57	1800-1809	52	1810-1819	59	1810-1819	8	0	1
1840-1849	0	NA	1	1800-1809	3	3	1	1840-1849	65	1800-1809	60	1800-1809	36	1810-1819	60	1810-1819	14	3	1
1830-1839	18	18	1	1800-1809	0	0	1	1830-1839	49	1800-1809	62	1800-1809	51	1810-1819	65	1830-1839	2	0	1
1830-1839	16	16	1	1810-1819	0	NA	1	1830-1839	51	1810-1819	64	1800-1809	52	1810-1819	64	1810-1819	2	1	1
1840-1849	14	14	1	1810-1819	0	NA	1	1840-1849	53	1810-1819	65	1800-1809	64	1810-1819	49	1820-1829	18	0	1
1840-1849	10	10	1	1820-1829	0	NA	1	1840-1849	56	1820-1829	53	1800-1809	46	1810-1819	44	1810-1819	10	10	1
1840-1849	8	8	1	1820-1829	0	NA	1	1840-1849	59	1820-1829	55	1800-1809	54	1810-1819	52	1840-1849	9	0	1
1840-1849	5	5	1	1830-1839	0	NA	1	1840-1849	62	1830-1839	63	1800-1809	60	1810-1819	51	1820-1829	4	1	1
1850-1859	1	1	1	1830-1839	20	20	1	1850-1859	65	1830-1839	62	1800-1809	41	1810-1819	58	1830-1839	7	3	1
1850-1859	0	0	1	1830-1839	17	17	1	1850-1859	67	1830-1839	64	1800-1809	47	1810-1819	59	1820-1829	29	6	1
1850-1859	0	NA	1	1830-1839	15	15	1	1850-1859	72	1830-1839	67	1800-1809	53	1810-1819	49	1810-1819	12	12	1
1840-1849	0	0	1	1840-1849	4	4	1	1840-1849	59	1840-1849	78	1800-1809	57	1810-1819	56	1840-1849	23	2	1
1840-1849	0	0	1	1840-1849	1	1	1	1840-1849	65	1840-1849	81	1800-1809	64	1810-1819	44	1830-1839	21	11	1
1850-1859	0	NA	1	1800-1809	0	NA	1	1850-1859	70	1800-1809	51	1810-1819	60	1810-1819	56	1840-1849	9	5	1
1830-1839	0	0	1	1800-1809	0	NA	1	1830-1839	49	1800-1809	52	1810-1819	43	1810-1819	51	1810-1819	28	26	1
1830-1839	12	12	1	1800-1809	0	NA	1	1830-1839	50	1800-1809	54	1810-1819	53	1810-1819	50	1830-1839	26	14	1
1830-1839	1	1	1	1800-1809	0	NA	1	1830-1839	53	1800-1809	57	1810-1819	50	1810-1819	67	1830-1839	2	2	1
1840-1849	7	7	1	1810-1819	0	NA	1	1840-1849	54	1810-1819	62	1810-1819	52	1810-1819	48	1830-1839	49	33	1
1840-1849	4	4	1	1810-1819	0	NA	1	1840-1849	58	1810-1819	64	1810-1819	52	1810-1819	59	1850-1859	4	1	1
1840-1849	0	0	1	1810-1819	0	NA	1	1840-1849	60	1810-1819	64	1810-1819	62	1810-1819	59	1870-1879	4	0	1
1840-1849	0	NA	1	1810-1819	0	NA	1	1840-1849	62	1810-1819	66	1810-1819	68	1810-1819	59	1840-1849	25	20	1
1850-1859	0	NA	1	1820-1829	0	0	1	1850-1859	69	1820-1829	50	1810-1819	59	1810-1819	55	1840-1849	11	5	1
1800-1809	23	23	1	1820-1829	1	1	1	1800-1809	55	1820-1829	52	1810-1819	63	1810-1819	63	1850-1859	5	2	1
1800-1809	23	23	1	1820-1829	13	13	1	1800-1809	57	1820-1829	53	1810-1819	52	1810-1819	46	1830-1839	31	30	1
1810-1819	2	2	1	1820-1829	1	1	1	1810-1819	61	1820-1829	56	1810-1819	57	1810-1819	59	1860-1869	3	0	1
1810-1819	14	14	1	1820-1829	8	8	1	1810-1819	65	1820-1829	59	1810-1819	64	1810-1819	68	1830-1839	16	15	1
1810-1819	0	0	1	1830-1839	0	0	1	1810-1819	68	1830-1839	61	1810-1819	47	1810-1819	45	1860-1869	6	0	1
1820-1829	7	7	1	1830-1839	4	4	1	1820-1829	73	1830-1839	63	1810-1819	56	1810-1819	48	1860-1869	11	0	1
1820-1829	5	5	1	1830-1839	0	0	1	1820-1829	75	1830-1839	66	1810-1819	51	1810-1819	55	1860-1869	5	2	1
1830-1839	0	0	1	1830-1839	0	0	1	1830-1839	53	1830-1839	67	1810-1819	71	1810-1819	62	1870-1879	16	2	1
1840-1849	4	4	1	1830-1839	0	NA	1	1840-1849	55	1830-1839	74	1810-1819	41	1810-1819	59	1840-1849	18	17	1
1840-1849	0	NA	1	1830-1839	0	0	1	1840-1849	60	1830-1839	57	1810-1819	57	1810-1819	50	1870-1879	1	1	1
1850-1859	0	NA	1	1830-1839	2	2	1	1850-1859	57	1830-1839	58	1810-1819	43	1810-1819	45	1880-1889	3	0	1
1850-1859	0	NA	1	1840-1849	0	0	1	1850-1859	60	1840-1849	61	1810-1819	55	1810-1819	54	1860-1869	1	1	1
1850-1859	0	NA	1	1840-1849	0	0	1	1850-1859	64	1840-1849	65	1810-1819	41	1810-1819	44	1850-1859	26	25	1
1850-1859	0	NA	1	1830-1839	1	1	1	1850-1859	64	1830-1839	67	1810-1819	48	1810-1819	41	1890-1899	6	0	1
1850-1859	0	NA	1	1830-1839	0	NA	1	1850-1859	72	1830-1839	74	1810-1819	46	1810-1819	47	1890-1899	2	1	1
1860-1869	0	NA	1	1840-1849	0	NA	1	1860-1869	74	1840-1849	77	1810-1819	69	1810-1819	67	1890-1899	3	3	1
1860-1869	0	NA	1	1820-1829	12	12	1	1860-1869	76	1820-1829	56	1810-1819	50	1810-1819	65	1890-1899	4	4	1
1860-1869	0	NA	1	1820-1829	10	10	1	1860-1869	78	1820-1829	58	1810-1819	49	1810-1819	41	1800-1809	26	22	1
1860-1869	0	NA	1	1820-1829	6	6	1	1860-1869	79	1820-1829	62	1810-1819	53	1810-1819	56	1810-1819	12	12	1
1830-1839	14	14	1	1830-1839	2	2	1	1830-1839	62	1830-1839	66	1810-1819	58	1810-1819	51	1850-1859	15	6	1
1830-1839	27	27	1	1830-1839	0	NA	1	1830-1839	60	1830-1839	69	1810-1819	56	1810-1819	42	1870-1879	8	0	1
1840-1849	21	21	1	1830-1839	0	NA	1	1840-1849	66	1830-1839	72	1810-1819	52	1810-1819	58	1870-1879	7	7	1
1840-1849	19	19	1	1840-1849	0	NA	1	1840-1849	68	1840-1849	76	1810-1819	53	1810-1819	59	1900-1909	2	0	1
1840-1849	17	17	1	1810-1819	5	5	1	1840-1849	70	1810-1819	63	1810-1819	49	1810-1819	46	1890-1899	3	3	1
1840-1849	0	0	1	1810-1819	1	1	1	1840-1849	73	1810-1819	67	1810-1819	66	1810-1819	63	1880-1889	3	3	1
1850-1859	12	12	1	1820-1829	0	0	1	1850-1859	75	1820-1829	69	1810-1819	40	1810-1819	55	1870-1879	11	11	1
1850-1859	10	10	1	1820-1829	21	21	1	1850-1859	77	1820-1829	71	1810-1819	59	1810-1819	49	1900-1909	1	1	1
1840-1849	22	22	1	1840-1849	0	NA	1	1840-1849	65	1840-1849	84	1810-1819	47	1810-1819	46	1880-1889	3	3	1
1860-1869	0	0	1	1830-1839	11	11	1	1860-1869	87	1830-1839	53	1810-1819	42	1810-1819	67	1890-1899	17	17	1
1830-1839	1	1	1	1830-1839	9	9	1	1830-1839	62	1830-1839	56	1810-1819	47	1810-1819	47	1890-1899	1	1	1
1840-1849	0	0	1	1840-1849	7	7	1	1840-1849	63	1840-1849	58	1810-1819	74	1810-1819	61	1890-1899	4	4	1
1840-1849	5	5	1	1840-1849	4	4	1	1840-1849	68	1840-1849	61	1810-1819	47	1810-1819	46	1900-1909	2	2	1
1840-1849	2	2	1	1840-1849	1	1	1	1840-1849	71	1840-1849	64	1810-1819	52	1810-1819	53	1910-1919	5	2	1
1810-1819	12	12	1	1840-1849	0	NA	1	1810-1819	41	1840-1849	67	1810-1819	64	1810-1819	46	1870-1879	9	3	1
1810-1819	31	31	1	1850-1859	0	NA	1	1810-1819	42	1850-1859	69	1810-1819	63	1810-1819	56	1890-1899	7	0	1
1810-1819	30	30	1	1850-1859	0	NA	1	1810-1819	43	1850-1859	72	1810-1819	61	1810-1819	63	1920-1929	19	19	1
1810-1819	7	7	1	1850-1859	0	NA	1	1810-1819	46	1850-1859	77	1810-1819	62	1810-1819	52	1940-1949	8	6	1
1810-1819	0	0	1	1840-1849	0	0	0	1810-1819	47	1840-1849	57	1810-1819	55	1810-1819	57	1950-1959	1	1	0
1820-1829	0	0	1	1850-1859	0	NA	0	1820-1829	49	1850-1859	62	1810-1819	41	1810-1819	44	1920-1929	3	3	1
1820-1829	23	23	1	1840-1849	1	1	1	1820-1829	50	1840-1849	60	1810-1819	44	1810-1819	76	1930-1939	2	2	1
1820-1829	20	20	1	1840-1849	1	1	1	1820-1829	53	1840-1849	61	1810-1819	42	1810-1819	59	1930-1939	1	1	1
1820-1829	0	0	1	1840-1849	0	NA	1	1820-1829	56	1840-1849	62	1810-1819	36	1810-1819	51	1920-1929	4	4	0
1820-1829	0	0	1	1850-1859	0	NA	1	1820-1829	57	1850-1859	64	1810-1819	49	1810-1819	46	1930-1939	10	10	1
1830-1839	7	7	1	1850-1859	0	NA	1	1830-1839	59	1850-1859	66	1810-1819	49	1810-1819	51	1840-1849	4	0	1
1830-1839	12	12	1	1850-1859	0	NA	1	1830-1839	61	1850-1859	69	1810-1819	64	1810-1819	53	1810-1819	13	11	1
1840-1849	0	0	1	1850-1859	0	NA	1	1840-1849	47	1850-1859	71	1810-1819	51	1810-1819	54	1850-1859	5	4	1
1840-1849	0	0	1	1860-1869	0	NA	1	1840-1849	48	1860-1869	75	1810-1819	66	1810-1819	43	1830-1839	5	5	1
1840-1849	5	5	1	1860-1869	0	NA	1	1840-1849	49	1860-1869	77	1810-1819	51	1810-1819	48	1900-1909	6	6	1
1840-1849	4	4	1	1860-1869	0	NA	1	1840-1849	50	1860-1869	80	1810-1819	57	1810-1819	38	1840-1849	11	6	1
1840-1849	0	0	1	1860-1869	0	NA	1	1840-1849	54	1860-1869	83	1810-1819	53	1810-1819	65	1830-1839	21	15	1
1840-1849	0	NA	1	1800-1809	3	3	1	1840-1849	55	1800-1809	66	1810-1819	41	1810-1819	50	1860-1869	35	35	0
1840-1849	41	41	1	1800-1809	1	1	1	1840-1849	51	1800-1809	68	1810-1819	46	1810-1819	56	1880-1889	4	0	1
1840-1849	35	35	1	1810-1819	0	NA	1	1840-1849	53	1810-1819	73	1810-1819	68	1810-1819	52	1880-1889	13	11	0
1850-1859	37	37	1	1810-1819	0	NA	1	1850-1859	55	1810-1819	77	1810-1819	48	1810-1819	51	1850-1859	11	0	1
1810-1819	0	0	1	1810-1819	0	NA	1	1810-1819	50	1810-1819	79	1810-1819	53	1810-1819	67	1870-1879	9	5	1
1820-1829	24	24	1	1820-1829	0	NA	1	1820-1829	52	1820-1829	84	1810-1819	46	1810-1819	53	1880-1889	2	0	1
1820-1829	21	21	1	1820-1829	0	NA	1	1820-1829	55	1820-1829	86	1810-1819	63	1810-1819	60	1870-1879	11	11	0
1830-1839	0	0	1	1830-1839	0	0	1	1830-1839	62	1830-1839	69	1810-1819	49	1810-1819	66	1850-1859	8	5	1
1810-1819	2	2	1	1840-1849	7	7	1	1810-1819	62	1840-1849	70	1810-1819	64	1810-1819	55	1890-1899	5	0	1
1810-1819	0	NA	1	1840-1849	0	0	1	1810-1819	65	1840-1849	76	1810-1819	70	1810-1819	55	1820-1829	16	16	1
1810-1819	0	NA	1	1850-1859	0	NA	1	1810-1819	69	1850-1859	65	1810-1819	54	1810-1819	47	1830-1839	7	7	1
1810-1819	0	NA	1	1850-1859	0	NA	1	1810-1819	69	1850-1859	68	1810-1819	40	1810-1819	69	1830-1839	20	18	1
1820-1829	0	NA	1	1850-1859	0	NA	1	1820-1829	71	1850-1859	72	1810-1819	40	1810-1819	57	1870-1879	6	0	1
1830-1839	29	29	1	1850-1859	0	NA	1	1830-1839	59	1850-1859	72	1810-1819	56	1810-1819	46	1890-1899	5	4	0
1840-1849	26	26	1	1850-1859	0	NA	1	1840-1849	61	1850-1859	74	1810-1819	64	1810-1819	57	1890-1899	1	1	1
1840-1849	21	21	1	1860-1869	0	NA	1	1840-1849	67	1860-1869	76	1810-1819	69	1810-1819	44	1850-1859	15	7	1
1840-1849	19	19	1	1860-1869	0	NA	1	1840-1849	69	1860-1869	78	1810-1819	39	1810-1819	41	1890-1899	2	1	0
1850-1859	0	0	1	1860-1869	0	NA	1	1850-1859	73	1860-1869	79	1810-1819	52	1810-1819	61	1860-1869	14	14	1
1860-1869	1	1	1	1860-1869	0	NA	1	1860-1869	52	1860-1869	81	1810-1819	69	1810-1819	60	1870-1879	5	5	1
1860-1869	0	NA	1	1810-1819	0	NA	1	1860-1869	56	1810-1819	67	1810-1819	67	1810-1819	46	1900-1909	13	7	1
1860-1869	0	NA	1	1830-1839	21	21	1	1860-1869	56	1830-1839	55	1810-1819	52	1810-1819	50	1940-1949	1	1	1
1830-1839	6	6	1	1830-1839	10	10	1	1830-1839	53	1830-1839	60	1810-1819	55	1810-1819	44	1870-1879	6	0	1
1840-1849	1	1	1	1840-1849	4	4	1	1840-1849	60	1840-1849	67	1810-1819	50	1810-1819	58	1900-1909	7	0	1
1840-1849	11	11	1	1840-1849	2	2	1	1840-1849	62	1840-1849	69	1810-1819	65	1810-1819	70	1920-1929	4	4	1
1850-1859	0	0	1	1840-1849	0	0	1	1850-1859	68	1840-1849	71	1810-1819	39	1810-1819	51	1950-1959	4	3	0
1850-1859	4	4	1	1840-1849	0	NA	1	1850-1859	69	1840-1849	73	1810-1819	41	1810-1819	50	1840-1849	6	0	1
1830-1839	22	22	1	1850-1859	0	NA	1	1830-1839	46	1850-1859	75	1810-1819	43	1810-1819	53	1950-1959	1	1	0
1840-1849	13	13	1	1850-1859	0	NA	1	1840-1849	54	1850-1859	77	1810-1819	49	1810-1819	60	1900-1909	7	7	1
1840-1849	11	11	1	1840-1849	18	18	1	1840-1849	56	1840-1849	55	1810-1819	45	1810-1819	53	1900-1909	2	2	1
1840-1849	0	0	1	1860-1869	0	NA	1	1840-1849	58	1860-1869	77	1810-1819	49	1810-1819	51	1830-1839	11	7	1
1840-1849	7	7	1	1830-1839	14	14	1	1840-1849	60	1830-1839	60	1810-1819	48	1810-1819	50	1860-1869	18	18	1
1850-1859	5	5	1	1830-1839	12	12	1	1850-1859	63	1830-1839	61	1810-1819	51	1810-1819	51	1890-1899	2	2	1
1830-1839	18	18	1	1840-1849	0	0	1	1830-1839	49	1840-1849	63	1810-1819	41	1810-1819	45	1900-1909	5	4	0
1840-1849	14	14	1	1840-1849	0	0	1	1840-1849	53	1840-1849	64	1810-1819	48	1810-1819	55	1920-1929	4	4	1
1840-1849	11	11	1	1840-1849	8	8	1	1840-1849	56	1840-1849	65	1810-1819	47	1810-1819	49	1850-1859	13	1	1
1840-1849	7	7	1	1840-1849	6	6	1	1840-1849	60	1840-1849	67	1810-1819	53	1810-1819	58	1890-1899	3	3	1
1850-1859	1	1	1	1840-1849	1	1	1	1850-1859	63	1840-1849	69	1810-1819	47	1810-1819	53	1940-1949	2	2	1
1850-1859	0	0	1	1840-1849	2	2	1	1850-1859	67	1840-1849	71	1810-1819	57	1810-1819	54	1920-1929	2	2	1
1850-1859	0	NA	1	1830-1839	1	1	1	1850-1859	70	1830-1839	55	1810-1819	50	1820-1829	54	1950-1959	3	3	0
1840-1849	0	NA	1	1840-1849	0	0	1	1840-1849	70	1840-1849	57	1810-1819	42	1820-1829	49	1920-1929	1	1	1
1850-1859	0	NA	1	1840-1849	2	2	1	1850-1859	74	1840-1849	61	1810-1819	48	1820-1829	50	1870-1879	1	0	1
1850-1859	0	NA	1	1840-1849	0	NA	1	1850-1859	78	1840-1849	65	1810-1819	47	1820-1829	65	1890-1899	7	0	1
1850-1859	6	6	1	1810-1819	7	7	1	1850-1859	45	1810-1819	66	1810-1819	51	1820-1829	42	1890-1899	5	4	1
1850-1859	0	0	1	1810-1819	5	5	1	1850-1859	51	1810-1819	67	1810-1819	54	1820-1829	47	1920-1929	8	7	1
1860-1869	0	NA	1	1810-1819	4	4	1	1860-1869	55	1810-1819	68	1810-1819	51	1820-1829	61	1950-1959	2	0	1
1860-1869	0	NA	1	1810-1819	2	2	1	1860-1869	57	1810-1819	71	1810-1819	57	1820-1829	57	1940-1949	4	4	0
1850-1859	5	5	1	1810-1819	0	0	1	1850-1859	62	1810-1819	73	1810-1819	63	1820-1829	51	1950-1959	1	1	0
1850-1859	3	3	1	1820-1829	0	NA	1	1850-1859	64	1820-1829	74	1810-1819	70	1820-1829	63	1910-1919	5	5	1
1850-1859	0	0	1	1820-1829	0	NA	1	1850-1859	67	1820-1829	76	1810-1819	45	1820-1829	48	1950-1959	4	3	0
1850-1859	0	NA	1	1820-1829	0	NA	1	1850-1859	69	1820-1829	79	1810-1819	52	1820-1829	47	1850-1859	18	7	1
1860-1869	0	NA	1	1820-1829	0	NA	1	1860-1869	73	1820-1829	81	1810-1819	44	1820-1829	50	1880-1889	11	2	1
1860-1869	0	NA	1	1820-1829	0	NA	1	1860-1869	76	1820-1829	82	1810-1819	67	1820-1829	51	1880-1889	7	6	0
1860-1869	0	NA	1	1830-1839	0	NA	1	1860-1869	80	1830-1839	84	1810-1819	64	1820-1829	51	1860-1869	25	4	1
1870-1879	0	NA	1	1830-1839	0	NA	1	1870-1879	82	1830-1839	86	1810-1819	46	1820-1829	52	1890-1899	1	1	1
1860-1869	0	NA	1	1840-1849	1	1	1	1860-1869	75	1840-1849	53	1810-1819	49	1820-1829	52	1890-1899	17	17	1
1860-1869	0	NA	1	1840-1849	0	NA	1	1860-1869	77	1840-1849	55	1810-1819	54	1820-1829	50	1940-1949	3	3	1
1860-1869	0	NA	1	1850-1859	0	NA	1	1860-1869	79	1850-1859	57	1810-1819	42	1820-1829	43	1910-1919	2	0	1
1870-1879	0	NA	1	1790-1799	8	8	1	1870-1879	84	1790-1799	54	1810-1819	42	1820-1829	49	1830-1839	3	0	1
1840-1849	7	7	1	1850-1859	0	NA	1	1840-1849	52	1850-1859	56	1810-1819	47	1820-1829	47	1830-1839	21	8	1
1840-1849	10	10	1	1850-1859	0	NA	1	1840-1849	54	1850-1859	57	1810-1819	46	1820-1829	42	1880-1889	9	9	1
1850-1859	8	8	1	1850-1859	0	NA	1	1850-1859	56	1850-1859	60	1810-1819	46	1820-1829	54	1810-1819	36	0	1
1850-1859	6	6	1	1860-1869	0	NA	1	1850-1859	58	1860-1869	64	1810-1819	58	1820-1829	60	1810-1819	17	0	1
1850-1859	4	4	1	1860-1869	0	NA	1	1850-1859	60	1860-1869	67	1810-1819	48	1820-1829	58	1830-1839	18	0	1
1850-1859	1	1	1	1860-1869	0	NA	1	1850-1859	63	1860-1869	71	1810-1819	54	1820-1829	55	1820-1829	2	0	1
1850-1859	0	0	1	1820-1829	0	NA	1	1850-1859	61	1820-1829	57	1810-1819	74	1820-1829	63	1840-1849	4	0	1
1850-1859	1	1	1	1860-1869	8	8	1	1850-1859	63	1860-1869	79	1810-1819	54	1820-1829	56	1790-1799	12	7	1
1860-1869	0	NA	1	1860-1869	4	4	1	1860-1869	69	1860-1869	84	1810-1819	59	1820-1829	55	1860-1869	13	5	1
1860-1869	0	NA	1	1860-1869	4	4	1	1860-1869	69	1860-1869	84	1810-1819	42	1820-1829	57	1830-1839	8	0	1
1860-1869	0	NA	1	1810-1819	0	NA	1	1860-1869	72	1810-1819	60	1810-1819	53	1820-1829	61	1850-1859	1	1	1
1860-1869	0	NA	1	1810-1819	0	NA	1	1860-1869	75	1810-1819	61	1810-1819	46	1820-1829	44	1880-1889	14	13	1
1850-1859	7	7	1	1810-1819	0	NA	1	1850-1859	57	1810-1819	66	1810-1819	47	1820-1829	58	1850-1859	7	0	1
1850-1859	5	5	1	1830-1839	6	6	1	1850-1859	59	1830-1839	50	1820-1829	53	1820-1829	57	1820-1829	1	0	1
1850-1859	0	0	1	1840-1849	1	1	1	1850-1859	63	1840-1849	56	1820-1829	53	1820-1829	64	1830-1839	1	1	0
1860-1869	0	NA	1	1840-1849	9	9	1	1860-1869	70	1840-1849	59	1820-1829	58	1820-1829	47	1850-1859	2	0	0
1850-1859	1	1	1	1850-1859	0	0	1	1850-1859	63	1850-1859	64	1820-1829	51	1820-1829	43	1840-1849	17	8	1
1860-1869	0	NA	1	1850-1859	2	2	1	1860-1869	66	1850-1859	66	1820-1829	53	1820-1829	52	1820-1829	26	20	1
1860-1869	0	NA	1	1830-1839	13	13	1	1860-1869	68	1830-1839	49	1820-1829	42	1820-1829	62	1840-1849	2	2	1
1860-1869	0	NA	1	1840-1849	1	1	1	1860-1869	71	1840-1849	54	1820-1829	44	1820-1829	51	1870-1879	3	2	1
1850-1859	0	NA	1	1840-1849	0	NA	1	1850-1859	58	1840-1849	55	1820-1829	53	1820-1829	63	1880-1889	1	1	1
1850-1859	0	NA	1	1840-1849	0	NA	1	1850-1859	60	1840-1849	58	1820-1829	53	1820-1829	61	1860-1869	2	2	1
1810-1819	29	29	1	1840-1849	0	NA	1	1810-1819	46	1840-1849	59	1820-1829	57	1820-1829	55	1860-1869	21	0	1
1810-1819	0	0	1	1850-1859	0	NA	1	1810-1819	49	1850-1859	62	1820-1829	42	1820-1829	57	1860-1869	13	10	1
1820-1829	0	0	1	1830-1839	0	NA	1	1820-1829	51	1830-1839	69	1820-1829	40	1820-1829	40	1920-1929	2	2	1
1820-1829	0	0	1	1840-1849	0	NA	1	1820-1829	56	1840-1849	73	1820-1829	55	1820-1829	58	1860-1869	9	6	1
1820-1829	17	17	1	1840-1849	0	NA	1	1820-1829	58	1840-1849	76	1820-1829	41	1820-1829	55	1900-1909	3	0	1
1840-1849	30	30	1	1840-1849	0	NA	1	1840-1849	45	1840-1849	80	1820-1829	48	1820-1829	51	1900-1909	1	1	1
1840-1849	28	28	1	1850-1859	0	NA	1	1840-1849	48	1850-1859	83	1820-1829	48	1820-1829	60	1870-1879	14	0	1
1850-1859	7	7	1	1850-1859	0	NA	1	1850-1859	50	1850-1859	87	1820-1829	41	1820-1829	54	1870-1879	5	0	1
1850-1859	21	21	1	1850-1859	0	NA	1	1850-1859	54	1850-1859	90	1820-1829	44	1820-1829	68	1890-1899	2	2	1
1850-1859	18	18	1	1840-1849	10	10	1	1850-1859	58	1840-1849	57	1820-1829	56	1820-1829	62	1880-1889	7	7	1
1860-1869	8	8	1	1850-1859	5	5	1	1860-1869	67	1850-1859	62	1820-1829	55	1820-1829	53	1870-1879	3	0	1
1850-1859	0	0	1	1850-1859	1	1	1	1850-1859	57	1850-1859	66	1820-1829	50	1820-1829	63	1850-1859	19	8	1
1850-1859	0	0	1	1850-1859	5	5	1	1850-1859	57	1850-1859	62	1820-1829	50	1820-1829	65	1880-1889	20	15	1
1850-1859	19	19	1	1850-1859	0	NA	1	1850-1859	57	1850-1859	68	1820-1829	71	1820-1829	57	1920-1929	6	6	1
1850-1859	16	16	1	1860-1869	0	NA	1	1850-1859	59	1860-1869	72	1820-1829	41	1820-1829	55	1920-1929	4	4	1
1860-1869	14	14	1	1860-1869	0	NA	1	1860-1869	61	1860-1869	74	1820-1829	54	1820-1829	49	1860-1869	8	0	1
1860-1869	12	12	1	1840-1849	16	16	1	1860-1869	64	1840-1849	47	1820-1829	43	1820-1829	52	1940-1949	2	2	1
1860-1869	8	8	1	1840-1849	14	14	1	1860-1869	68	1840-1849	50	1820-1829	51	1820-1829	54	1930-1939	6	6	0
1870-1879	5	5	1	1840-1849	13	13	1	1870-1879	71	1840-1849	51	1820-1829	59	1820-1829	46	1920-1929	6	6	1
1870-1879	1	1	1	1840-1849	5	5	1	1870-1879	74	1840-1849	57	1820-1829	47	1820-1829	60	1950-1959	3	3	0
1870-1879	0	NA	1	1840-1849	3	3	1	1870-1879	78	1840-1849	58	1820-1829	49	1820-1829	52	1950-1959	3	0	1
1850-1859	16	16	1	1850-1859	1	1	1	1850-1859	59	1850-1859	60	1820-1829	42	1820-1829	48	1930-1939	3	0	1
1860-1869	1	1	1	1850-1859	0	NA	1	1860-1869	62	1850-1859	62	1820-1829	53	1820-1829	51	1950-1959	2	2	0
1820-1829	0	0	1	1850-1859	0	NA	1	1820-1829	53	1850-1859	64	1820-1829	56	1820-1829	50	1930-1939	2	2	1
1820-1829	0	0	1	1850-1859	0	NA	1	1820-1829	53	1850-1859	67	1820-1829	63	1820-1829	41	1950-1959	1	1	0
1820-1829	31	31	1	1850-1859	0	0	1	1820-1829	53	1850-1859	61	1820-1829	53	1820-1829	50	1920-1929	1	1	1
1820-1829	15	15	1	1850-1859	0	0	1	1820-1829	56	1850-1859	62	1820-1829	62	1820-1829	50	1930-1939	2	0	1
1830-1839	25	25	1	1860-1869	0	NA	1	1830-1839	60	1860-1869	68	1820-1829	43	1820-1829	48	1910-1919	5	5	1
1810-1819	16	16	1	1860-1869	0	NA	1	1810-1819	52	1860-1869	68	1820-1829	42	1820-1829	53	1940-1949	5	5	1
1810-1819	0	0	1	1860-1869	0	NA	1	1810-1819	55	1860-1869	71	1820-1829	48	1820-1829	50	1950-1959	1	0	1
1820-1829	0	0	1	1860-1869	0	NA	1	1820-1829	57	1860-1869	74	1820-1829	43	1820-1829	50	1920-1929	4	1	1
1820-1829	0	0	1	1850-1859	22	22	1	1820-1829	58	1850-1859	48	1820-1829	66	1820-1829	49	1940-1949	6	0	1
1820-1829	10	10	1	1850-1859	36	36	1	1820-1829	60	1850-1859	51	1820-1829	46	1820-1829	42	1880-1889	3	0	1
1820-1829	0	0	1	1850-1859	24	24	1	1820-1829	60	1850-1859	55	1820-1829	40	1820-1829	54	1890-1899	3	0	1
1820-1829	5	5	1	1860-1869	26	26	1	1820-1829	66	1860-1869	61	1820-1829	57	1820-1829	64	1890-1899	16	10	1
1810-1819	4	4	1	1850-1859	12	12	1	1810-1819	43	1850-1859	45	1820-1829	53	1820-1829	47	1910-1919	1	1	0
1810-1819	2	2	1	1860-1869	9	9	1	1810-1819	45	1860-1869	48	1820-1829	47	1820-1829	45	1940-1949	2	0	1
1810-1819	0	NA	1	1860-1869	7	7	1	1810-1819	48	1860-1869	50	1820-1829	49	1820-1829	42	1930-1939	3	3	0
1810-1819	0	NA	1	1860-1869	0	0	1	1810-1819	51	1860-1869	53	1820-1829	47	1820-1829	51	1940-1949	1	0	1
1820-1829	0	NA	1	1850-1859	0	NA	1	1820-1829	53	1850-1859	59	1820-1829	51	1820-1829	51	1840-1849	5	0	1
1820-1829	0	NA	1	1860-1869	0	NA	1	1820-1829	55	1860-1869	67	1820-1829	47	1820-1829	49	1850-1859	7	0	1
1820-1829	0	NA	1	1860-1869	0	NA	1	1820-1829	57	1860-1869	70	1820-1829	66	1820-1829	55	1880-1889	2	2	0
1840-1849	1	1	1	1860-1869	0	NA	1	1840-1849	52	1860-1869	73	1820-1829	56	1820-1829	67	1940-1949	2	0	1
1850-1859	0	0	1	1860-1869	0	NA	1	1850-1859	53	1860-1869	74	1820-1829	53	1820-1829	61	1900-1909	1	0	0
1850-1859	0	0	1	1810-1819	29	29	1	1850-1859	54	1810-1819	46	1820-1829	49	1820-1829	59	1920-1929	1	1	1
1810-1819	0	NA	1	1810-1819	0	0	1	1810-1819	49	1810-1819	49	1820-1829	45	1820-1829	60	1950-1959	1	1	0
1810-1819	0	NA	1	1820-1829	0	0	1	1810-1819	52	1820-1829	50	1820-1829	47	1820-1829	56	1860-1869	4	4	1
1820-1829	0	NA	1	1820-1829	0	0	1	1820-1829	55	1820-1829	56	1820-1829	54	1820-1829	65	1870-1879	14	3	1
1820-1829	0	NA	1	1820-1829	17	17	1	1820-1829	58	1820-1829	58	1820-1829	67	1820-1829	44	1900-1909	12	9	1
1820-1829	0	NA	1	1840-1849	0	NA	1	1820-1829	62	1840-1849	48	1820-1829	60	1820-1829	57	1940-1949	1	1	1
1820-1829	0	NA	1	1840-1849	0	NA	1	1820-1829	62	1840-1849	50	1820-1829	60	1820-1829	71	1940-1949	2	2	0
1840-1849	10	10	1	1820-1829	17	17	1	1840-1849	58	1820-1829	54	1820-1829	47	1820-1829	62	1940-1949	3	3	0
1840-1849	0	0	1	1820-1829	27	27	1	1840-1849	61	1820-1829	57	1820-1829	53	1820-1829	52	1920-1929	2	2	1
1840-1849	5	5	1	1820-1829	25	25	1	1840-1849	62	1820-1829	59	1820-1829	56	1820-1829	55	1930-1939	7	7	1
1840-1849	1	1	1	1830-1839	16	16	1	1840-1849	51	1830-1839	68	1820-1829	50	1820-1829	52	1950-1959	3	3	0
1840-1849	0	0	1	1830-1839	11	11	1	1840-1849	45	1830-1839	73	1820-1829	62	1820-1829	55	1900-1909	4	0	1
1840-1849	16	16	1	1840-1849	20	20	1	1840-1849	46	1840-1849	63	1820-1829	51	1820-1829	49	1930-1939	1	1	0
1840-1849	12	12	1	1840-1849	18	18	1	1840-1849	50	1840-1849	65	1820-1829	53	1820-1829	47	1870-1879	5	5	1
1840-1849	0	0	1	1850-1859	7	7	1	1840-1849	53	1850-1859	67	1820-1829	57	1820-1829	45	1900-1909	5	1	1
1850-1859	0	0	1	1850-1859	11	11	1	1850-1859	55	1850-1859	72	1820-1829	45	1820-1829	58	1830-1839	2	0	1
1850-1859	6	6	1	1850-1859	8	8	1	1850-1859	57	1850-1859	75	1820-1829	44	1820-1829	56	1860-1869	15	15	1
1850-1859	4	4	1	1860-1869	0	NA	1	1850-1859	59	1860-1869	85	1820-1829	58	1820-1829	51	1900-1909	9	2	1
1860-1869	0	NA	1	1850-1859	0	NA	1	1860-1869	67	1850-1859	63	1820-1829	76	1820-1829	47	1930-1939	3	0	1
1860-1869	0	NA	1	1850-1859	0	NA	1	1860-1869	66	1850-1859	63	1820-1829	50	1820-1829	42	1940-1949	2	0	1
1860-1869	0	NA	1	1850-1859	0	NA	1	1860-1869	68	1850-1859	75	1820-1829	58	1820-1829	45	1880-1889	20	15	1
1860-1869	0	NA	1	1850-1859	0	NA	1	1860-1869	70	1850-1859	77	1820-1829	55	1820-1829	67	1920-1929	9	9	1
1860-1869	0	NA	1	1860-1869	0	NA	1	1860-1869	72	1860-1869	79	1820-1829	63	1820-1829	51	1920-1929	2	0	1
1860-1869	0	NA	1	1860-1869	0	NA	1	1860-1869	74	1860-1869	82	1820-1829	54	1820-1829	46	1870-1879	16	16	1
1870-1879	0	NA	1	1860-1869	0	NA	1	1870-1879	77	1860-1869	86	1820-1829	56	1820-1829	46	1860-1869	25	25	1
1860-1869	28	28	1	1870-1879	0	NA	1	1860-1869	54	1870-1879	89	1820-1829	57	1820-1829	45	1920-1929	4	4	1
1860-1869	24	24	1	1870-1879	0	NA	1	1860-1869	58	1870-1879	92	1820-1829	46	1820-1829	43	1920-1929	13	13	0
1820-1829	7	7	1	1870-1879	0	NA	1	1820-1829	65	1870-1879	96	1820-1829	45	1820-1829	53	1950-1959	4	4	0
1820-1829	1	1	1	1820-1829	19	19	1	1820-1829	71	1820-1829	58	1820-1829	42	1820-1829	55	1880-1889	17	1	1
1820-1829	0	0	1	1830-1839	17	17	1	1820-1829	73	1830-1839	61	1820-1829	47	1820-1829	51	1920-1929	2	2	1
1830-1839	15	15	1	1830-1839	13	13	1	1830-1839	53	1830-1839	64	1820-1829	57	1820-1829	62	1950-1959	5	4	0
1840-1849	12	12	1	1830-1839	10	10	1	1840-1849	55	1830-1839	67	1820-1829	56	1820-1829	49	1910-1919	3	3	1
1840-1849	10	10	1	1840-1849	0	0	1	1840-1849	58	1840-1849	54	1820-1829	61	1820-1829	58	1930-1939	3	0	0
1850-1859	0	0	1	1840-1849	0	NA	1	1850-1859	67	1840-1849	56	1820-1829	50	1820-1829	62	1840-1849	17	17	1
1810-1819	0	NA	1	1840-1849	1	1	1	1810-1819	55	1840-1849	51	1820-1829	50	1820-1829	41	1850-1859	25	9	1
1810-1819	0	NA	1	1850-1859	0	NA	1	1810-1819	56	1850-1859	62	1820-1829	53	1820-1829	48	1870-1879	6	0	1
1810-1819	0	NA	1	1850-1859	0	NA	1	1810-1819	58	1850-1859	63	1820-1829	46	1820-1829	49	1900-1909	3	0	0
1820-1829	0	NA	1	1850-1859	0	NA	1	1820-1829	61	1850-1859	61	1820-1829	57	1820-1829	48	1920-1929	3	1	1
1820-1829	0	NA	1	1850-1859	0	NA	1	1820-1829	63	1850-1859	64	1820-1829	51	1820-1829	49	1890-1899	2	2	1
1820-1829	0	NA	1	1850-1859	0	NA	1	1820-1829	66	1850-1859	66	1820-1829	55	1820-1829	45	1880-1889	1	1	1
1820-1829	0	NA	1	1860-1869	0	NA	1	1820-1829	68	1860-1869	72	1820-1829	62	1820-1829	54	1930-1939	4	4	0
1830-1839	0	NA	1	1810-1819	1	1	1	1830-1839	72	1810-1819	46	1820-1829	51	1820-1829	58	1950-1959	2	2	0
1840-1849	8	8	1	1810-1819	0	NA	1	1840-1849	53	1810-1819	48	1820-1829	58	1820-1829	55	1910-1919	16	14	1
1840-1849	6	6	1	1820-1829	0	NA	1	1840-1849	55	1820-1829	52	1820-1829	54	1820-1829	59	1950-1959	2	2	0
1840-1849	4	4	1	1820-1829	0	NA	1	1840-1849	57	1820-1829	55	1820-1829	46	1820-1829	57	1940-1949	3	3	0
1840-1849	0	0	1	1820-1829	0	NA	1	1840-1849	59	1820-1829	59	1820-1829	53	1820-1829	63	1930-1939	3	3	1
1850-1859	1	1	1	1820-1829	0	NA	1	1850-1859	60	1820-1829	59	1820-1829	47	1820-1829	44	1930-1939	1	0	1
1850-1859	0	NA	1	1840-1849	0	NA	1	1850-1859	63	1840-1849	53	1820-1829	48	1820-1829	48	1930-1939	6	0	1
1850-1859	0	NA	1	1840-1849	0	NA	1	1850-1859	65	1840-1849	55	1820-1829	73	1820-1829	54	1940-1949	4	0	1
1850-1859	0	NA	1	1840-1849	0	NA	1	1850-1859	68	1840-1849	57	1820-1829	44	1820-1829	49	1940-1949	6	5	0
1860-1869	0	NA	1	1840-1849	1	1	1	1860-1869	71	1840-1849	49	1820-1829	60	1820-1829	45	1920-1929	3	3	1
1860-1869	0	NA	1	1820-1829	0	NA	1	1860-1869	76	1820-1829	68	1820-1829	53	1820-1829	51	1850-1859	15	0	1
1840-1849	0	0	1	1820-1829	0	NA	1	1840-1849	56	1820-1829	70	1820-1829	44	1820-1829	48	1870-1879	6	0	1
1840-1849	17	17	1	1830-1839	0	NA	1	1840-1849	57	1830-1839	71	1820-1829	56	1820-1829	50	1870-1879	7	7	0
1850-1859	0	0	1	1830-1839	0	NA	1	1850-1859	70	1830-1839	74	1820-1829	55	1820-1829	52	1900-1909	1	0	1
1820-1829	28	28	1	1830-1839	0	NA	1	1820-1829	54	1830-1839	75	1820-1829	51	1820-1829	64	1890-1899	2	0	1
1820-1829	19	19	1	1830-1839	0	NA	1	1820-1829	55	1830-1839	79	1820-1829	68	1820-1829	57	1880-1889	3	3	0
1820-1829	17	17	1	1840-1849	0	NA	1	1820-1829	59	1840-1849	82	1820-1829	50	1820-1829	58	1850-1859	1	1	1
1820-1829	23	23	1	1840-1849	0	0	1	1820-1829	59	1840-1849	54	1820-1829	43	1820-1829	54	1910-1919	8	8	1
1820-1829	21	21	1	1840-1849	18	18	1	1820-1829	61	1840-1849	56	1820-1829	66	1820-1829	50	1940-1949	3	3	0
1830-1839	17	17	1	1840-1849	14	14	1	1830-1839	65	1840-1849	59	1820-1829	60	1820-1829	46	1940-1949	1	1	0
1810-1819	0	NA	1	1840-1849	0	0	1	1810-1819	46	1840-1849	63	1820-1829	70	1820-1829	53	1950-1959	2	1	0
1820-1829	0	NA	1	1850-1859	0	0	1	1820-1829	51	1850-1859	64	1820-1829	51	1820-1829	51	1940-1949	3	2	0
1820-1829	0	NA	1	1850-1859	8	8	1	1820-1829	55	1850-1859	66	1820-1829	44	1820-1829	62	1930-1939	5	5	1
1810-1819	0	0	1	1850-1859	4	4	1	1810-1819	49	1850-1859	58	1820-1829	39	1820-1829	55	1860-1869	19	0	1
1820-1829	21	21	1	1860-1869	0	NA	1	1820-1829	52	1860-1869	66	1820-1829	58	1820-1829	58	1890-1899	16	16	1
1820-1829	22	22	1	1860-1869	0	NA	1	1820-1829	55	1860-1869	65	1820-1829	53	1820-1829	50	1930-1939	6	0	1
1820-1829	2	2	1	1860-1869	0	NA	1	1820-1829	58	1860-1869	69	1820-1829	57	1820-1829	51	1910-1919	12	0	1
1830-1839	0	0	1	1870-1879	0	NA	1	1830-1839	59	1870-1879	80	1820-1829	47	1820-1829	47	1940-1949	8	8	0
1830-1839	6	6	1	1870-1879	0	NA	1	1830-1839	64	1870-1879	83	1820-1829	52	1820-1829	51	1950-1959	1	1	0
1850-1859	20	20	1	1880-1889	0	NA	1	1850-1859	44	1880-1889	85	1820-1829	50	1820-1829	61	1890-1899	16	14	1
1850-1859	0	0	1	1830-1839	4	4	1	1850-1859	45	1830-1839	48	1820-1829	46	1820-1829	51	1910-1919	14	14	1
1860-1869	27	27	1	1840-1849	1	1	1	1860-1869	51	1840-1849	50	1820-1829	45	1820-1829	54	1940-1949	4	4	0
1860-1869	0	0	1	1840-1849	0	NA	1	1860-1869	55	1840-1849	53	1820-1829	48	1820-1829	53	1940-1949	4	4	0
1870-1879	24	24	1	1840-1849	5	5	1	1870-1879	56	1840-1849	55	1820-1829	61	1820-1829	50	1950-1959	1	1	0
1820-1829	8	8	1	1840-1849	11	11	1	1820-1829	63	1840-1849	57	1820-1829	54	1820-1829	58	1890-1899	20	18	1
1830-1839	0	0	1	1840-1849	5	5	1	1830-1839	67	1840-1849	60	1820-1829	59	1820-1829	60	1920-1929	5	5	1
1830-1839	0	0	1	1840-1849	5	5	1	1830-1839	67	1840-1849	62	1820-1829	42	1820-1829	54	1920-1929	7	5	1
1830-1839	1	1	1	1850-1859	3	3	1	1830-1839	69	1850-1859	65	1820-1829	48	1820-1829	54	1870-1879	5	0	1
1830-1839	0	NA	1	1850-1859	1	1	1	1830-1839	72	1850-1859	67	1820-1829	53	1820-1829	44	1890-1899	9	8	1
1830-1839	0	NA	1	1850-1859	0	NA	1	1830-1839	74	1850-1859	69	1820-1829	60	1820-1829	58	1900-1909	7	7	1
1840-1849	0	NA	1	1850-1859	0	NA	1	1840-1849	80	1850-1859	71	1820-1829	51	1820-1829	57	1920-1929	2	1	1
1830-1839	0	NA	1	1860-1869	0	NA	1	1830-1839	62	1860-1869	73	1820-1829	56	1820-1829	56	1920-1929	3	0	1
1830-1839	0	NA	1	1840-1849	16	16	1	1830-1839	64	1840-1849	53	1820-1829	51	1820-1829	72	1950-1959	6	0	1
1830-1839	0	NA	1	1840-1849	14	14	1	1830-1839	68	1840-1849	55	1820-1829	58	1820-1829	69	1930-1939	2	0	1
1840-1849	0	NA	1	1840-1849	11	11	1	1840-1849	76	1840-1849	59	1820-1829	72	1830-1839	62	1890-1899	6	0	1
1850-1859	3	3	1	1840-1849	0	0	1	1850-1859	52	1840-1849	61	1820-1829	36	1830-1839	55	1920-1929	1	0	1
1850-1859	2	2	1	1850-1859	7	7	1	1850-1859	55	1850-1859	63	1820-1829	51	1830-1839	63	1950-1959	4	4	0
1850-1859	0	0	1	1850-1859	5	5	1	1850-1859	57	1850-1859	65	1820-1829	47	1830-1839	63	1890-1899	1	0	1
1860-1869	0	NA	1	1850-1859	0	0	1	1860-1869	61	1850-1859	68	1820-1829	48	1830-1839	52	1870-1879	4	0	1
1860-1869	0	NA	1	1810-1819	0	NA	1	1860-1869	64	1810-1819	50	1820-1829	50	1830-1839	55	1870-1879	5	0	1
1870-1879	0	NA	1	1810-1819	0	NA	1	1870-1879	73	1810-1819	51	1820-1829	51	1830-1839	46	1870-1879	7	2	1
1850-1859	4	4	1	1810-1819	0	NA	1	1850-1859	54	1810-1819	53	1820-1829	59	1830-1839	45	1810-1819	21	0	1
1850-1859	0	0	1	1820-1829	0	NA	1	1850-1859	57	1820-1829	56	1820-1829	50	1830-1839	52	1830-1839	13	10	1
1850-1859	2	2	1	1840-1849	16	16	1	1850-1859	50	1840-1849	56	1820-1829	47	1830-1839	59	1830-1839	19	12	1
1830-1839	0	NA	1	1840-1849	14	14	1	1830-1839	70	1840-1849	58	1820-1829	57	1830-1839	47	1840-1849	5	3	1
1830-1839	0	NA	1	1840-1849	9	9	1	1830-1839	71	1840-1849	60	1820-1829	48	1830-1839	60	1870-1879	13	13	1
1830-1839	0	NA	1	1840-1849	0	0	1	1830-1839	74	1840-1849	62	1820-1829	66	1830-1839	54	1860-1869	20	18	1
1830-1839	0	NA	1	1850-1859	9	9	1	1830-1839	76	1850-1859	63	1820-1829	50	1830-1839	50	1820-1829	13	8	1
1830-1839	1	1	1	1850-1859	3	3	1	1830-1839	62	1850-1859	65	1820-1829	63	1830-1839	54	1820-1829	38	32	1
1830-1839	2	2	1	1850-1859	4	4	1	1830-1839	65	1850-1859	68	1820-1829	62	1830-1839	60	1850-1859	45	14	1
1840-1849	0	NA	1	1850-1859	1	1	1	1840-1849	68	1850-1859	71	1820-1829	59	1830-1839	51	1870-1879	8	3	1
1840-1849	0	NA	1	1860-1869	0	NA	1	1840-1849	70	1860-1869	73	1820-1829	57	1830-1839	48	1870-1879	18	0	1
1840-1849	0	NA	1	1860-1869	0	NA	1	1840-1849	73	1860-1869	78	1820-1829	59	1830-1839	49	1870-1879	11	0	1
1840-1849	0	NA	1	1840-1849	0	0	1	1840-1849	76	1840-1849	56	1820-1829	47	1830-1839	71	1820-1829	8	8	1
1850-1859	0	NA	1	1840-1849	15	15	1	1850-1859	79	1840-1849	57	1820-1829	49	1830-1839	52	1860-1869	30	22	1
1850-1859	0	NA	1	1840-1849	0	0	1	1850-1859	82	1840-1849	61	1820-1829	60	1830-1839	54	1860-1869	23	23	1
1810-1819	0	NA	1	1840-1849	10	10	1	1810-1819	61	1840-1849	62	1820-1829	58	1830-1839	64	1880-1889	2	1	1
1840-1849	0	NA	1	1850-1859	6	6	1	1840-1849	65	1850-1859	66	1820-1829	60	1830-1839	64	1840-1849	13	13	1
1840-1849	0	NA	1	1850-1859	1	1	1	1840-1849	74	1850-1859	71	1820-1829	62	1830-1839	54	1870-1879	12	12	1
1860-1869	0	NA	1	1860-1869	0	NA	1	1860-1869	63	1860-1869	74	1820-1829	54	1830-1839	63	1850-1859	17	16	1
1860-1869	0	NA	1	1860-1869	0	NA	1	1860-1869	64	1860-1869	74	1820-1829	48	1830-1839	51	1860-1869	9	0	1
1870-1879	0	NA	1	1860-1869	0	NA	1	1870-1879	65	1860-1869	78	1820-1829	47	1830-1839	50	1870-1879	4	4	1
1870-1879	0	NA	1	1850-1859	0	NA	1	1870-1879	69	1850-1859	67	1820-1829	45	1830-1839	60	1860-1869	9	0	1
1870-1879	0	NA	1	1790-1799	42	42	1	1870-1879	74	1790-1799	47	1820-1829	47	1830-1839	51	1850-1859	23	8	1
1820-1829	19	19	1	1820-1829	0	NA	1	1820-1829	58	1820-1829	64	1820-1829	47	1830-1839	58	1870-1879	16	15	1
1830-1839	12	12	1	1810-1819	0	0	1	1830-1839	65	1810-1819	50	1820-1829	54	1830-1839	49	1870-1879	16	13	1
1830-1839	9	9	1	1820-1829	21	21	1	1830-1839	68	1820-1829	54	1820-1829	51	1830-1839	55	1870-1879	15	11	1
1870-1879	3	3	1	1820-1829	27	27	1	1870-1879	70	1820-1829	57	1820-1829	55	1830-1839	49	1860-1869	16	1	1
1880-1889	0	NA	1	1820-1829	2	2	1	1880-1889	73	1820-1829	60	1820-1829	46	1830-1839	59	1850-1859	24	5	1
1840-1849	2	2	1	1830-1839	0	0	1	1840-1849	76	1830-1839	61	1820-1829	54	1830-1839	62	1790-1799	43	32	1
1840-1849	0	0	1	1850-1859	20	20	1	1840-1849	78	1850-1859	56	1830-1839	50	1830-1839	49	1820-1829	7	0	1
1860-1869	1	1	1	1850-1859	0	0	1	1860-1869	55	1850-1859	57	1830-1839	67	1830-1839	55	1800-1809	16	11	1
1870-1879	26	26	1	1860-1869	16	16	1	1870-1879	58	1860-1869	62	1830-1839	40	1830-1839	50	1850-1859	24	0	1
1870-1879	10	10	1	1860-1869	0	0	1	1870-1879	61	1860-1869	67	1830-1839	52	1830-1839	60	1830-1839	55	50	1
1870-1879	20	20	1	1870-1879	10	10	1	1870-1879	64	1870-1879	68	1830-1839	53	1830-1839	63	1830-1839	28	14	1
1880-1889	0	0	1	1800-1809	0	NA	1	1880-1889	68	1800-1809	58	1830-1839	45	1830-1839	50	1880-1889	4	3	1
1880-1889	14	14	1	1850-1859	3	3	1	1880-1889	70	1850-1859	57	1830-1839	58	1830-1839	45	1830-1839	61	56	1
1860-1869	8	8	1	1850-1859	32	32	1	1860-1869	65	1850-1859	60	1830-1839	54	1830-1839	63	1860-1869	20	4	1
1870-1879	6	6	1	1850-1859	30	30	1	1870-1879	66	1850-1859	62	1830-1839	53	1830-1839	52	1860-1869	31	29	1
1870-1879	4	4	1	1860-1869	26	26	1	1870-1879	68	1860-1869	66	1830-1839	51	1830-1839	51	1870-1879	29	28	1
1870-1879	2	2	1	1860-1869	9	9	1	1870-1879	71	1860-1869	69	1830-1839	52	1830-1839	55	1880-1889	22	22	0
1870-1879	0	0	1	1870-1879	13	13	1	1870-1879	73	1870-1879	78	1830-1839	49	1830-1839	57	1870-1879	58	42	1
1870-1879	0	NA	1	1850-1859	35	35	1	1870-1879	75	1850-1859	54	1830-1839	51	1830-1839	67	1870-1879	1	1	1
1880-1889	0	NA	1	1850-1859	31	31	1	1880-1889	78	1850-1859	57	1830-1839	62	1830-1839	55	1870-1879	18	0	1
1830-1839	16	16	1	1860-1869	0	NA	1	1830-1839	57	1860-1869	59	1830-1839	52	1830-1839	56	1860-1869	29	9	1
1830-1839	14	14	1	1860-1869	0	NA	1	1830-1839	60	1860-1869	63	1830-1839	46	1830-1839	49	1860-1869	25	25	0
1840-1849	8	8	1	1860-1869	0	NA	1	1840-1849	65	1860-1869	66	1830-1839	37	1830-1839	47	1810-1819	8	0	1
1840-1849	0	0	1	1830-1839	0	0	1	1840-1849	71	1830-1839	63	1830-1839	47	1830-1839	56	1830-1839	11	4	1
1850-1859	0	NA	1	1830-1839	19	19	1	1850-1859	75	1830-1839	65	1830-1839	50	1830-1839	40	1830-1839	24	0	1
1850-1859	0	0	1	1830-1839	18	18	1	1850-1859	44	1830-1839	66	1830-1839	47	1830-1839	50	1850-1859	9	0	1
1850-1859	30	30	1	1840-1849	20	20	1	1850-1859	46	1840-1849	71	1830-1839	48	1830-1839	46	1860-1869	28	3	1
1860-1869	28	28	1	1850-1859	2	2	1	1860-1869	48	1850-1859	60	1830-1839	63	1830-1839	52	1890-1899	6	5	0
1860-1869	24	24	1	1830-1839	0	0	1	1860-1869	52	1830-1839	62	1830-1839	62	1830-1839	57	1890-1899	7	7	0
1870-1879	18	18	1	1830-1839	20	20	1	1870-1879	59	1830-1839	64	1830-1839	50	1830-1839	51	1880-1889	16	16	0
1860-1869	0	0	1	1830-1839	18	18	1	1860-1869	48	1830-1839	66	1830-1839	53	1830-1839	73	1900-1909	1	1	0
1810-1819	0	NA	1	1830-1839	15	15	1	1810-1819	50	1830-1839	69	1830-1839	46	1830-1839	46	1850-1859	16	10	1
1830-1839	0	0	1	1840-1849	0	NA	1	1830-1839	53	1840-1849	69	1830-1839	44	1830-1839	51	1880-1889	12	11	1
1840-1849	0	NA	1	1840-1849	0	NA	1	1840-1849	55	1840-1849	78	1830-1839	62	1830-1839	48	1870-1879	7	0	1
1840-1849	0	NA	1	1840-1849	21	21	1	1840-1849	55	1840-1849	62	1830-1839	70	1830-1839	62	1870-1879	18	17	1
1860-1869	33	33	1	1840-1849	17	17	1	1860-1869	48	1840-1849	66	1830-1839	42	1830-1839	56	1870-1879	8	7	1
1860-1869	26	26	1	1860-1869	0	0	1	1860-1869	53	1860-1869	60	1830-1839	64	1830-1839	55	1910-1919	3	3	1
1870-1879	3	3	1	1860-1869	0	0	1	1870-1879	61	1860-1869	61	1830-1839	64	1830-1839	63	1890-1899	9	0	1
1870-1879	0	0	1	1870-1879	1	1	1	1870-1879	63	1870-1879	62	1830-1839	44	1830-1839	46	1900-1909	2	2	0
1850-1859	35	35	1	1870-1879	0	NA	1	1850-1859	46	1870-1879	65	1830-1839	62	1830-1839	51	1890-1899	9	8	0
1860-1869	33	33	1	1870-1879	0	NA	1	1860-1869	48	1870-1879	71	1830-1839	52	1830-1839	46	1890-1899	8	8	0
1860-1869	0	0	1	1820-1829	6	6	1	1860-1869	50	1820-1829	65	1830-1839	68	1830-1839	46	1890-1899	4	2	0
1860-1869	11	11	1	1830-1839	0	NA	1	1860-1869	51	1830-1839	71	1830-1839	44	1830-1839	44	1920-1929	1	0	0
1860-1869	26	26	1	1830-1839	0	NA	1	1860-1869	53	1830-1839	74	1830-1839	54	1830-1839	56	1890-1899	6	6	0
1860-1869	25	25	1	1850-1859	1	1	1	1860-1869	56	1850-1859	55	1830-1839	48	1830-1839	67	1900-1909	1	1	0
1870-1879	6	6	1	1850-1859	11	11	1	1870-1879	58	1850-1859	58	1830-1839	48	1830-1839	41	1890-1899	8	8	0
1870-1879	15	15	1	1860-1869	8	8	1	1870-1879	60	1860-1869	61	1830-1839	49	1830-1839	70	1890-1899	11	11	0
1870-1879	19	19	1	1860-1869	5	5	1	1870-1879	62	1860-1869	65	1830-1839	55	1830-1839	46	1900-1909	3	0	1
1860-1869	5	5	1	1860-1869	1	1	1	1860-1869	56	1860-1869	69	1830-1839	57	1830-1839	61	1890-1899	9	6	1
1870-1879	22	22	1	1870-1879	0	NA	1	1870-1879	59	1870-1879	79	1830-1839	57	1830-1839	45	1920-1929	5	5	1
1870-1879	17	17	1	1880-1889	0	NA	1	1870-1879	64	1880-1889	82	1830-1839	43	1830-1839	50	1900-1909	2	2	0
1880-1889	14	14	1	1840-1849	24	24	1	1880-1889	67	1840-1849	60	1830-1839	50	1830-1839	51	1880-1889	19	16	1
1880-1889	11	11	1	1840-1849	22	22	1	1880-1889	70	1840-1849	63	1830-1839	61	1830-1839	49	1890-1899	5	4	1
1870-1879	16	16	1	1860-1869	1	1	1	1870-1879	64	1860-1869	63	1830-1839	58	1830-1839	51	1890-1899	14	11	1
1840-1849	17	17	1	1870-1879	7	7	1	1840-1849	55	1870-1879	65	1830-1839	62	1830-1839	84	1880-1889	26	26	1
1840-1849	15	15	1	1870-1879	4	4	1	1840-1849	58	1870-1879	69	1830-1839	57	1830-1839	43	1890-1899	8	3	0
1850-1859	8	8	1	1870-1879	1	1	1	1850-1859	65	1870-1879	72	1830-1839	52	1830-1839	55	1900-1909	11	11	0
1850-1859	0	NA	1	1880-1889	0	NA	1	1850-1859	73	1880-1889	76	1830-1839	62	1830-1839	55	1900-1909	4	4	0
1860-1869	0	NA	1	1880-1889	0	NA	1	1860-1869	50	1880-1889	77	1830-1839	57	1830-1839	69	1920-1929	14	5	1
1870-1879	0	NA	1	1830-1839	13	13	1	1870-1879	54	1830-1839	51	1830-1839	47	1830-1839	54	1920-1929	10	0	0
1880-1889	0	NA	1	1830-1839	11	11	1	1880-1889	61	1830-1839	53	1830-1839	65	1830-1839	53	1890-1899	16	15	0
1880-1889	0	NA	1	1840-1849	5	5	1	1880-1889	66	1840-1849	59	1830-1839	64	1830-1839	51	1930-1939	10	10	1
1860-1869	3	3	1	1840-1849	0	NA	1	1860-1869	49	1840-1849	65	1830-1839	48	1830-1839	65	1890-1899	7	4	0
1860-1869	5	5	1	1850-1859	0	NA	1	1860-1869	50	1850-1859	69	1830-1839	44	1830-1839	49	1930-1939	4	4	1
1870-1879	5	5	1	1870-1879	19	19	1	1870-1879	52	1870-1879	58	1830-1839	65	1830-1839	69	1890-1899	10	10	0
1870-1879	31	31	1	1870-1879	16	16	1	1870-1879	54	1870-1879	61	1830-1839	48	1830-1839	61	1900-1909	3	3	0
1870-1879	23	23	1	1810-1819	0	NA	1	1870-1879	56	1810-1819	85	1830-1839	44	1830-1839	65	1900-1909	1	1	0
1870-1879	25	25	1	1830-1839	3	3	1	1870-1879	58	1830-1839	54	1830-1839	69	1830-1839	66	1790-1799	19	10	1
1870-1879	25	25	1	1840-1849	7	7	1	1870-1879	60	1840-1849	57	1830-1839	50	1830-1839	53	1820-1829	45	37	1
1880-1889	23	23	1	1840-1849	5	5	1	1880-1889	62	1840-1849	59	1830-1839	53	1830-1839	45	1830-1839	15	2	1
1880-1889	21	21	1	1840-1849	3	3	1	1880-1889	64	1840-1849	61	1830-1839	44	1830-1839	47	1840-1849	5	2	1
1880-1889	19	19	1	1840-1849	0	0	1	1880-1889	66	1840-1849	64	1830-1839	51	1830-1839	70	1850-1859	43	24	1
1840-1849	14	14	1	1850-1859	0	NA	1	1840-1849	54	1850-1859	67	1830-1839	56	1830-1839	53	1850-1859	17	5	1
1840-1849	14	14	1	1850-1859	0	NA	1	1840-1849	54	1850-1859	70	1830-1839	51	1830-1839	52	1850-1859	62	47	1
1840-1849	19	19	1	1850-1859	0	NA	1	1840-1849	55	1850-1859	75	1830-1839	58	1830-1839	44	1860-1869	9	9	1
1840-1849	18	18	1	1860-1869	19	19	1	1840-1849	56	1860-1869	59	1830-1839	51	1830-1839	47	1860-1869	43	20	1
1840-1849	17	17	1	1860-1869	14	14	1	1840-1849	57	1860-1869	64	1830-1839	53	1830-1839	52	1900-1909	12	12	1
1860-1869	0	NA	1	1870-1879	3	3	1	1860-1869	52	1870-1879	72	1830-1839	77	1830-1839	52	1900-1909	11	7	0
1870-1879	0	NA	1	1870-1879	0	0	1	1870-1879	55	1870-1879	75	1830-1839	48	1830-1839	47	1890-1899	7	0	1
1870-1879	0	NA	1	1850-1859	33	33	1	1870-1879	57	1850-1859	52	1830-1839	43	1830-1839	68	1880-1889	15	10	1
1870-1879	0	NA	1	1860-1869	31	31	1	1870-1879	60	1860-1869	54	1830-1839	65	1830-1839	58	1870-1879	16	16	1
1870-1879	0	NA	1	1860-1869	0	0	1	1870-1879	60	1860-1869	56	1830-1839	63	1830-1839	51	1890-1899	3	3	0
1870-1879	0	NA	1	1860-1869	11	11	1	1870-1879	62	1860-1869	57	1830-1839	49	1830-1839	56	1880-1889	10	10	0
1880-1889	0	NA	1	1860-1869	26	26	1	1880-1889	65	1860-1869	59	1830-1839	46	1830-1839	51	1890-1899	5	5	1
1880-1889	0	NA	1	1860-1869	23	23	1	1880-1889	68	1860-1869	62	1830-1839	42	1830-1839	71	1850-1859	29	11	1
1840-1849	6	6	1	1870-1879	6	6	1	1840-1849	59	1870-1879	65	1830-1839	51	1830-1839	63	1860-1869	9	0	1
1840-1849	0	0	1	1870-1879	15	15	1	1840-1849	60	1870-1879	66	1830-1839	47	1830-1839	58	1790-1799	7	3	1
1860-1869	20	20	1	1870-1879	17	17	1	1860-1869	54	1870-1879	68	1830-1839	49	1830-1839	53	1810-1819	35	30	1
1860-1869	0	0	1	1840-1849	15	15	1	1860-1869	58	1840-1849	52	1830-1839	53	1830-1839	48	1850-1859	20	20	1
1870-1879	18	18	1	1840-1849	13	13	1	1870-1879	60	1840-1849	54	1830-1839	54	1830-1839	46	1870-1879	18	5	1
1870-1879	18	18	1	1850-1859	6	6	1	1870-1879	63	1850-1859	61	1830-1839	49	1830-1839	64	1890-1899	1	1	0
1830-1839	20	20	1	1860-1869	24	24	1	1830-1839	47	1860-1869	50	1830-1839	61	1830-1839	49	1870-1879	17	10	1
1830-1839	18	18	1	1870-1879	29	29	1	1830-1839	49	1870-1879	54	1830-1839	67	1830-1839	54	1900-1909	5	5	0
1850-1859	2	2	1	1880-1889	22	22	1	1850-1859	40	1880-1889	61	1830-1839	62	1830-1839	55	1900-1909	2	2	0
1850-1859	0	0	1	1880-1889	16	16	1	1850-1859	42	1880-1889	66	1830-1839	47	1830-1839	55	1910-1919	9	0	0
1860-1869	25	25	1	1860-1869	0	NA	1	1860-1869	43	1860-1869	49	1830-1839	56	1830-1839	57	1930-1939	4	4	1
1860-1869	6	6	1	1860-1869	0	NA	1	1860-1869	45	1860-1869	50	1830-1839	73	1830-1839	57	1880-1889	9	9	0
1860-1869	24	24	1	1870-1879	0	NA	1	1860-1869	47	1870-1879	52	1830-1839	46	1830-1839	64	1890-1899	6	3	1
1820-1829	0	NA	1	1870-1879	0	NA	1	1820-1829	63	1870-1879	54	1830-1839	64	1830-1839	53	1880-1889	18	11	1
1840-1849	2	2	0	1870-1879	0	NA	1	1840-1849	54	1870-1879	56	1830-1839	52	1830-1839	59	1890-1899	18	5	1
1840-1849	1	1	0	1870-1879	0	NA	1	1840-1849	56	1870-1879	58	1830-1839	50	1830-1839	63	1870-1879	38	31	1
1850-1859	0	NA	0	1870-1879	0	NA	1	1850-1859	60	1870-1879	60	1830-1839	55	1830-1839	62	1870-1879	5	5	1
1850-1859	0	NA	0	1880-1889	0	NA	1	1850-1859	61	1880-1889	62	1830-1839	47	1830-1839	51	1870-1879	55	10	1
1850-1859	0	NA	0	1880-1889	0	NA	1	1850-1859	65	1880-1889	64	1830-1839	64	1830-1839	70	1890-1899	8	2	1
1850-1859	0	NA	0	1880-1889	0	NA	1	1850-1859	66	1880-1889	66	1830-1839	61	1830-1839	53	1890-1899	3	3	1
1850-1859	0	NA	0	1840-1849	14	14	1	1850-1859	66	1840-1849	53	1830-1839	53	1830-1839	48	1890-1899	13	13	1
1850-1859	0	NA	0	1840-1849	14	14	1	1850-1859	69	1840-1849	53	1830-1839	49	1830-1839	40	1890-1899	20	1	1
1870-1879	25	25	1	1840-1849	17	17	1	1870-1879	52	1840-1849	54	1830-1839	60	1830-1839	63	1900-1909	4	4	1
1870-1879	1	1	1	1840-1849	16	16	1	1870-1879	54	1840-1849	56	1830-1839	47	1830-1839	72	1880-1889	12	0	1
1870-1879	13	13	1	1840-1849	15	15	1	1870-1879	56	1840-1849	57	1830-1839	47	1830-1839	57	1890-1899	9	0	1
1880-1889	18	18	1	1840-1849	0	NA	1	1880-1889	59	1840-1849	80	1830-1839	61	1830-1839	48	1870-1879	35	34	1
1880-1889	18	18	1	1840-1849	0	NA	1	1880-1889	59	1840-1849	82	1830-1839	64	1830-1839	60	1890-1899	17	17	1
1880-1889	0	0	1	1840-1849	0	NA	1	1880-1889	54	1840-1849	84	1830-1839	70	1830-1839	53	1890-1899	14	5	0
1880-1889	1	1	1	1840-1849	0	NA	1	1880-1889	55	1840-1849	87	1830-1839	59	1830-1839	48	1890-1899	4	0	1
1890-1899	15	15	1	1850-1859	0	NA	1	1890-1899	57	1850-1859	91	1830-1839	62	1830-1839	55	1890-1899	2	2	1
1880-1889	15	15	1	1850-1859	0	NA	1	1880-1889	62	1850-1859	94	1830-1839	55	1830-1839	49	1920-1929	7	7	1
1880-1889	0	0	1	1840-1849	0	NA	1	1880-1889	63	1840-1849	72	1830-1839	36	1830-1839	57	1910-1919	11	7	1
1880-1889	12	12	1	1840-1849	0	NA	1	1880-1889	64	1840-1849	73	1830-1839	55	1830-1839	52	1900-1909	5	4	0
1880-1889	2	2	1	1870-1879	0	NA	1	1880-1889	66	1870-1879	53	1830-1839	54	1830-1839	74	1900-1909	2	0	1
1890-1899	8	8	1	1870-1879	0	NA	1	1890-1899	69	1870-1879	56	1830-1839	40	1830-1839	62	1900-1909	8	8	1
1840-1849	13	13	1	1830-1839	11	11	1	1840-1849	53	1830-1839	51	1830-1839	52	1830-1839	55	1890-1899	1	1	0
1870-1879	0	NA	1	1830-1839	9	9	1	1870-1879	48	1830-1839	53	1830-1839	57	1830-1839	51	1900-1909	2	2	1
1870-1879	0	NA	1	1850-1859	1	1	1	1870-1879	50	1850-1859	45	1830-1839	45	1830-1839	44	1910-1919	16	12	1
1870-1879	0	NA	1	1850-1859	0	0	1	1870-1879	51	1850-1859	46	1830-1839	51	1830-1839	52	1900-1909	2	0	1
1870-1879	0	NA	1	1860-1869	0	NA	1	1870-1879	53	1860-1869	47	1830-1839	51	1830-1839	55	1900-1909	11	11	0
1880-1889	0	NA	1	1860-1869	0	NA	1	1880-1889	56	1860-1869	50	1830-1839	47	1830-1839	58	1900-1909	10	10	1
1880-1889	0	NA	1	1860-1869	0	NA	1	1880-1889	58	1860-1869	52	1830-1839	40	1830-1839	62	1910-1919	1	1	0
1880-1889	0	NA	1	1850-1859	31	31	1	1880-1889	61	1850-1859	51	1830-1839	52	1830-1839	58	1910-1919	11	0	1
1880-1889	0	NA	1	1850-1859	23	23	1	1880-1889	64	1850-1859	53	1830-1839	55	1830-1839	54	1930-1939	7	0	0
1840-1849	0	NA	1	1860-1869	25	25	1	1840-1849	68	1860-1869	55	1830-1839	66	1830-1839	54	1900-1909	21	10	1
1840-1849	0	NA	1	1860-1869	21	21	1	1840-1849	74	1860-1869	58	1830-1839	52	1830-1839	62	1920-1929	12	11	1
1860-1869	19	19	1	1860-1869	24	24	1	1860-1869	55	1860-1869	60	1830-1839	45	1830-1839	54	1920-1929	23	14	1
1860-1869	17	17	1	1820-1829	0	NA	1	1860-1869	57	1820-1829	73	1830-1839	51	1830-1839	43	1930-1939	34	33	1
1860-1869	16	16	1	1870-1879	7	7	1	1860-1869	58	1870-1879	66	1830-1839	50	1830-1839	45	1940-1949	8	8	1
1860-1869	1	1	1	1870-1879	1	1	1	1860-1869	60	1870-1879	68	1830-1839	71	1830-1839	50	1940-1949	3	3	1
1870-1879	2	2	1	1870-1879	2	2	1	1870-1879	62	1870-1879	70	1830-1839	76	1830-1839	53	1930-1939	3	0	1
1870-1879	10	10	1	1880-1889	0	0	1	1870-1879	64	1880-1889	73	1830-1839	49	1830-1839	58	1900-1909	3	3	1
1870-1879	5	5	1	1880-1889	0	0	1	1870-1879	69	1880-1889	73	1830-1839	57	1830-1839	55	1910-1919	16	15	1
1870-1879	1	1	1	1880-1889	0	0	1	1870-1879	47	1880-1889	65	1830-1839	41	1830-1839	61	1920-1929	9	8	1
1880-1889	0	NA	1	1880-1889	1	1	1	1880-1889	65	1880-1889	66	1830-1839	61	1830-1839	51	1920-1929	9	9	1
1880-1889	0	NA	1	1890-1899	9	9	1	1880-1889	67	1890-1899	68	1830-1839	42	1830-1839	51	1930-1939	3	0	0
1880-1889	0	NA	1	1840-1849	0	NA	1	1880-1889	68	1840-1849	54	1830-1839	54	1830-1839	46	1950-1959	2	0	1
1880-1889	0	NA	1	1830-1839	0	0	1	1880-1889	43	1830-1839	62	1830-1839	62	1830-1839	52	1950-1959	1	1	1
1880-1889	0	NA	1	1830-1839	0	NA	1	1880-1889	44	1830-1839	64	1830-1839	62	1830-1839	59	1950-1959	3	0	0
1880-1889	0	NA	1	1830-1839	0	NA	1	1880-1889	50	1830-1839	66	1830-1839	49	1830-1839	52	1950-1959	6	2	1
1890-1899	0	NA	1	1830-1839	0	NA	1	1890-1899	51	1830-1839	68	1830-1839	44	1830-1839	62	1950-1959	4	0	0
1830-1839	15	15	1	1840-1849	0	NA	1	1830-1839	57	1840-1849	69	1830-1839	51	1830-1839	61	1940-1949	5	5	1
1840-1849	10	10	1	1860-1869	0	NA	1	1840-1849	62	1860-1869	51	1830-1839	63	1830-1839	55	1950-1959	6	0	1
1840-1849	7	7	1	1860-1869	0	NA	1	1840-1849	65	1860-1869	53	1830-1839	55	1830-1839	54	1940-1949	8	8	1
1850-1859	2	2	1	1860-1869	3	3	1	1850-1859	70	1860-1869	55	1830-1839	58	1830-1839	42	1790-1799	11	4	1
1850-1859	0	NA	1	1860-1869	17	17	1	1850-1859	76	1860-1869	57	1830-1839	53	1830-1839	55	1830-1839	5	5	1
1860-1869	0	0	1	1860-1869	14	14	1	1860-1869	54	1860-1869	60	1830-1839	57	1830-1839	69	1830-1839	12	12	1
1870-1879	0	NA	1	1870-1879	12	12	1	1870-1879	58	1870-1879	62	1830-1839	56	1830-1839	48	1850-1859	30	9	1
1870-1879	0	NA	1	1870-1879	4	4	1	1870-1879	60	1870-1879	69	1830-1839	59	1830-1839	51	1870-1879	1	0	1
1870-1879	0	NA	1	1840-1849	0	NA	1	1870-1879	58	1840-1849	49	1830-1839	68	1830-1839	54	1870-1879	3	3	1
1880-1889	0	NA	1	1840-1849	0	NA	1	1880-1889	62	1840-1849	50	1830-1839	46	1830-1839	51	1850-1859	28	26	1
1880-1889	0	NA	1	1840-1849	0	NA	1	1880-1889	68	1840-1849	52	1830-1839	51	1830-1839	59	1890-1899	3	3	0
1880-1889	0	NA	1	1850-1859	0	NA	1	1880-1889	71	1850-1859	54	1830-1839	67	1830-1839	44	1890-1899	2	2	0
1880-1889	0	NA	1	1850-1859	0	NA	1	1880-1889	72	1850-1859	56	1830-1839	61	1830-1839	48	1890-1899	5	4	1
1880-1889	0	NA	1	1850-1859	0	NA	1	1880-1889	75	1850-1859	58	1830-1839	57	1830-1839	52	1940-1949	3	0	0
1820-1829	7	7	1	1850-1859	0	NA	1	1820-1829	75	1850-1859	61	1830-1839	53	1830-1839	72	1840-1849	13	13	1
1840-1849	0	NA	1	1850-1859	0	NA	1	1840-1849	65	1850-1859	62	1830-1839	55	1830-1839	54	1820-1829	7	7	1
1850-1859	0	NA	1	1870-1879	0	NA	1	1850-1859	66	1870-1879	63	1830-1839	55	1830-1839	50	1860-1869	4	0	1
1850-1859	0	NA	1	1870-1879	0	NA	1	1850-1859	68	1870-1879	63	1830-1839	49	1830-1839	57	1870-1879	5	0	1
1850-1859	0	NA	1	1880-1889	0	NA	1	1850-1859	70	1880-1889	67	1830-1839	42	1830-1839	64	1820-1829	9	7	1
1850-1859	0	NA	1	1870-1879	1	1	1	1850-1859	67	1870-1879	61	1830-1839	49	1830-1839	58	1820-1829	25	24	1
1880-1889	1	1	1	1870-1879	0	NA	1	1880-1889	48	1870-1879	63	1830-1839	54	1830-1839	51	1850-1859	11	11	1
1880-1889	25	25	1	1880-1889	0	NA	1	1880-1889	49	1880-1889	56	1830-1839	55	1830-1839	56	1860-1869	12	8	1
1860-1869	0	NA	1	1880-1889	0	NA	1	1860-1869	64	1880-1889	58	1830-1839	46	1830-1839	57	1890-1899	5	5	0
1870-1879	0	NA	1	1880-1889	0	NA	1	1870-1879	66	1880-1889	59	1830-1839	48	1830-1839	54	1850-1859	38	17	1
1870-1879	0	NA	1	1880-1889	0	NA	1	1870-1879	72	1880-1889	67	1830-1839	59	1830-1839	63	1840-1849	42	1	1
1880-1889	0	NA	1	1880-1889	0	NA	1	1880-1889	75	1880-1889	68	1830-1839	59	1830-1839	55	1850-1859	22	22	1
1870-1879	0	NA	1	1880-1889	0	NA	1	1870-1879	56	1880-1889	74	1830-1839	56	1830-1839	54	1870-1879	30	30	1
1800-1809	0	NA	1	1890-1899	0	NA	1	1800-1809	77	1890-1899	76	1830-1839	57	1830-1839	50	1890-1899	17	16	1
1810-1819	0	NA	1	1830-1839	14	14	1	1810-1819	67	1830-1839	70	1830-1839	59	1830-1839	51	1890-1899	29	21	1
1810-1819	0	NA	1	1840-1849	9	9	1	1810-1819	68	1840-1849	74	1830-1839	50	1830-1839	57	1880-1889	15	15	1
1820-1829	0	NA	1	1840-1849	6	6	1	1820-1829	69	1840-1849	78	1830-1839	59	1830-1839	50	1920-1929	6	0	1
1810-1819	0	0	1	1850-1859	1	1	1	1810-1819	63	1850-1859	83	1830-1839	59	1830-1839	51	1890-1899	3	3	1
1810-1819	0	0	1	1850-1859	0	NA	1	1810-1819	47	1850-1859	89	1830-1839	52	1830-1839	46	1920-1929	2	2	1
1840-1849	7	7	1	1860-1869	0	NA	1	1840-1849	58	1860-1869	54	1830-1839	43	1830-1839	47	1920-1929	2	1	1
1820-1829	19	19	1	1870-1879	0	NA	1	1820-1829	51	1870-1879	59	1830-1839	46	1830-1839	52	1920-1929	16	14	1
1820-1829	17	17	1	1870-1879	0	NA	1	1820-1829	53	1870-1879	60	1830-1839	56	1830-1839	61	1950-1959	3	3	1
1830-1839	14	14	1	1860-1869	0	NA	1	1830-1839	56	1860-1869	55	1830-1839	61	1830-1839	49	1950-1959	11	10	1
1830-1839	12	12	1	1860-1869	0	NA	1	1830-1839	59	1860-1869	56	1830-1839	58	1830-1839	57	1950-1959	1	1	1
1830-1839	9	9	1	1870-1879	0	NA	1	1830-1839	61	1870-1879	64	1830-1839	55	1830-1839	48	1920-1929	3	3	1
1830-1839	7	7	1	1880-1889	0	NA	1	1830-1839	63	1880-1889	68	1830-1839	55	1830-1839	49	1950-1959	2	2	0
1840-1849	4	4	1	1880-1889	9	9	1	1840-1849	66	1880-1889	57	1830-1839	48	1830-1839	47	1950-1959	3	0	0
1840-1849	1	1	1	1880-1889	0	0	1	1840-1849	69	1880-1889	60	1830-1839	53	1830-1839	54	1880-1889	16	0	1
1800-1809	0	NA	1	1880-1889	20	20	1	1800-1809	67	1880-1889	61	1830-1839	59	1830-1839	51	1890-1899	6	0	1
1810-1819	0	0	1	1880-1889	0	0	1	1810-1819	42	1880-1889	63	1830-1839	59	1830-1839	57	1810-1819	7	0	1
1830-1839	0	NA	1	1820-1829	0	NA	1	1830-1839	61	1820-1829	91	1830-1839	53	1830-1839	63	1840-1849	16	12	1
1830-1839	0	NA	1	1880-1889	0	NA	1	1830-1839	63	1880-1889	64	1830-1839	57	1840-1849	54	1870-1879	27	2	1
1830-1839	0	NA	1	1880-1889	0	NA	1	1830-1839	63	1880-1889	65	1830-1839	52	1840-1849	50	1880-1889	8	0	1
1840-1849	0	NA	1	1860-1869	0	NA	1	1840-1849	67	1860-1869	48	1830-1839	48	1840-1849	48	1800-1809	6	2	1
1840-1849	0	NA	1	1870-1879	0	NA	1	1840-1849	72	1870-1879	50	1830-1839	48	1840-1849	66	1830-1839	17	9	1
1850-1859	0	NA	1	1870-1879	0	NA	1	1850-1859	76	1870-1879	56	1830-1839	50	1840-1849	55	1860-1869	32	0	1
1840-1849	18	18	1	1880-1889	0	NA	1	1840-1849	58	1880-1889	59	1830-1839	43	1840-1849	53	1870-1879	19	7	1
1840-1849	17	17	1	1870-1879	16	16	1	1840-1849	59	1870-1879	55	1830-1839	60	1840-1849	47	1900-1909	26	23	1
1840-1849	13	13	1	1800-1809	0	0	1	1840-1849	63	1800-1809	73	1830-1839	45	1840-1849	52	1950-1959	2	2	1
1850-1859	2	2	1	1790-1799	0	NA	1	1850-1859	64	1790-1799	61	1830-1839	62	1840-1849	58	1950-1959	4	3	1
1850-1859	11	11	1	1800-1809	0	NA	1	1850-1859	65	1800-1809	68	1830-1839	59	1840-1849	50	1920-1929	7	2	1
1850-1859	2	2	1	1820-1829	0	NA	1	1850-1859	67	1820-1829	92	1830-1839	58	1840-1849	54	1920-1929	11	11	1
1850-1859	1	1	1	1810-1819	0	0	1	1850-1859	69	1810-1819	72	1830-1839	41	1840-1849	56	1940-1949	7	7	1
1850-1859	0	0	1	1840-1849	0	0	1	1850-1859	71	1840-1849	71	1830-1839	46	1840-1849	51	1810-1819	24	0	1
1850-1859	3	3	1	1810-1819	0	NA	1	1850-1859	73	1810-1819	68	1830-1839	68	1840-1849	49	1820-1829	15	7	1
1840-1849	18	18	1	1830-1839	0	NA	1	1840-1849	69	1830-1839	65	1830-1839	46	1840-1849	52	1840-1849	10	7	1
1840-1849	15	15	1	1830-1839	0	NA	1	1840-1849	71	1830-1839	67	1830-1839	58	1840-1849	50	1840-1849	18	17	1
1840-1849	0	0	1	1830-1839	0	NA	1	1840-1849	62	1830-1839	67	1830-1839	69	1840-1849	56	1850-1859	21	15	1
1840-1849	4	4	1	1840-1849	0	NA	1	1840-1849	65	1840-1849	71	1830-1839	58	1840-1849	53	1810-1819	3	3	1
1850-1859	1	1	1	1840-1849	0	NA	1	1850-1859	68	1840-1849	75	1830-1839	52	1840-1849	61	1840-1849	7	0	1
1820-1829	17	17	1	1850-1859	0	NA	1	1820-1829	43	1850-1859	80	1830-1839	53	1840-1849	45	1830-1839	17	7	1
1820-1829	8	8	1	1840-1849	15	15	1	1820-1829	44	1840-1849	67	1830-1839	59	1840-1849	56	1860-1869	27	7	1
1840-1849	2	2	1	1840-1849	14	14	1	1840-1849	57	1840-1849	68	1830-1839	53	1840-1849	48	1880-1889	10	0	1
1840-1849	0	NA	1	1840-1849	10	10	1	1840-1849	64	1840-1849	72	1830-1839	62	1840-1849	51	1880-1889	20	15	1
1840-1849	21	21	1	1850-1859	2	2	1	1840-1849	66	1850-1859	73	1830-1839	59	1840-1849	55	1880-1889	4	0	1
1850-1859	12	12	1	1850-1859	8	8	1	1850-1859	75	1850-1859	74	1830-1839	53	1840-1849	53	1890-1899	14	14	0
1850-1859	9	9	1	1850-1859	2	2	1	1850-1859	78	1850-1859	76	1830-1839	61	1840-1849	53	1890-1899	12	10	0
1830-1839	0	0	1	1850-1859	1	1	1	1830-1839	64	1850-1859	78	1830-1839	61	1840-1849	80	1860-1869	12	11	1
1850-1859	7	7	1	1850-1859	0	0	1	1850-1859	46	1850-1859	80	1830-1839	46	1840-1849	49	1890-1899	16	16	0
1840-1849	0	0	1	1850-1859	0	0	1	1840-1849	65	1850-1859	82	1830-1839	54	1840-1849	63	1840-1849	23	23	1
1860-1869	0	NA	1	1840-1849	14	14	1	1860-1869	66	1840-1849	59	1830-1839	55	1840-1849	56	1850-1859	42	28	1
1840-1849	3	3	1	1840-1849	11	11	1	1840-1849	49	1840-1849	61	1830-1839	73	1840-1849	54	1840-1849	13	5	1
1830-1839	0	0	1	1840-1849	0	NA	1	1830-1839	65	1840-1849	62	1830-1839	55	1840-1849	41	1860-1869	15	15	1
1840-1849	0	NA	1	1840-1849	0	NA	1	1840-1849	54	1840-1849	65	1830-1839	68	1840-1849	47	1790-1799	25	20	1
1850-1859	0	NA	1	1850-1859	0	NA	1	1850-1859	59	1850-1859	68	1830-1839	51	1840-1849	58	1810-1819	14	6	1
1840-1849	14	14	1	1840-1849	18	18	1	1840-1849	50	1840-1849	69	1830-1839	65	1840-1849	61	1820-1829	12	9	1
1840-1849	1	1	1	1840-1849	17	17	1	1840-1849	53	1840-1849	56	1830-1839	54	1840-1849	62	1860-1869	6	4	1
1840-1849	0	0	1	1850-1859	8	8	1	1840-1849	60	1850-1859	65	1830-1839	55	1840-1849	59	1840-1849	23	23	1
1830-1839	13	13	1	1850-1859	5	5	1	1830-1839	42	1850-1859	68	1830-1839	52	1840-1849	63	1830-1839	6	3	1
1830-1839	11	11	1	1850-1859	14	14	1	1830-1839	43	1850-1859	73	1830-1839	66	1840-1849	53	1860-1869	17	10	1
1830-1839	8	8	1	1840-1849	0	0	1	1830-1839	46	1840-1849	51	1830-1839	43	1840-1849	45	1860-1869	29	2	1
1830-1839	5	5	1	1860-1869	0	NA	1	1830-1839	49	1860-1869	65	1830-1839	77	1840-1849	64	1880-1889	21	21	1
1840-1849	3	3	1	1870-1879	0	NA	1	1840-1849	51	1870-1879	77	1830-1839	56	1840-1849	61	1900-1909	1	1	0
1840-1849	0	0	1	1870-1879	0	NA	1	1840-1849	55	1870-1879	80	1830-1839	45	1840-1849	55	1890-1899	10	10	0
1840-1849	0	NA	1	1870-1879	0	NA	1	1840-1849	58	1870-1879	83	1830-1839	52	1840-1849	43	1900-1909	1	1	0
1850-1859	0	NA	1	1830-1839	0	0	1	1850-1859	62	1830-1839	65	1840-1849	45	1840-1849	61	1840-1849	14	13	1
1850-1859	0	0	1	1840-1849	0	NA	1	1850-1859	65	1840-1849	63	1840-1849	59	1840-1849	49	1890-1899	1	1	0
1850-1859	0	0	1	1850-1859	0	NA	1	1850-1859	67	1850-1859	67	1840-1849	44	1840-1849	59	1870-1879	36	36	1
1860-1869	12	12	1	1840-1849	0	NA	1	1860-1869	59	1840-1849	51	1840-1849	50	1840-1849	50	1870-1879	34	34	1
1860-1869	10	10	1	1840-1849	0	NA	1	1860-1869	61	1840-1849	54	1840-1849	48	1840-1849	48	1880-1889	23	20	1
1860-1869	0	NA	1	1850-1859	0	NA	1	1860-1869	61	1850-1859	62	1840-1849	65	1840-1849	70	1890-1899	2	2	0
1860-1869	0	NA	1	1850-1859	0	NA	1	1860-1869	66	1850-1859	64	1840-1849	48	1840-1849	60	1900-1909	7	7	1
1870-1879	0	NA	1	1850-1859	0	NA	1	1870-1879	69	1850-1859	66	1840-1849	59	1840-1849	47	1930-1939	11	10	1
1870-1879	0	NA	1	1850-1859	0	NA	1	1870-1879	75	1850-1859	68	1840-1849	56	1840-1849	71	1910-1919	1	1	0
1830-1839	0	NA	1	1860-1869	0	NA	1	1830-1839	74	1860-1869	75	1840-1849	49	1840-1849	46	1910-1919	8	8	1
1860-1869	34	34	1	1860-1869	0	NA	1	1860-1869	52	1860-1869	77	1840-1849	52	1840-1849	43	1900-1909	40	24	1
1860-1869	22	22	1	1860-1869	0	NA	1	1860-1869	57	1860-1869	80	1840-1849	58	1840-1849	48	1930-1939	2	0	1
1870-1879	23	23	1	1870-1879	0	NA	1	1870-1879	60	1870-1879	82	1840-1849	61	1840-1849	48	1940-1949	7	7	0
1870-1879	23	23	1	1870-1879	0	NA	1	1870-1879	64	1870-1879	89	1840-1849	46	1840-1849	66	1910-1919	10	10	1
1860-1869	24	24	1	1880-1889	0	NA	1	1860-1869	53	1880-1889	91	1840-1849	71	1840-1849	59	1890-1899	30	11	1
1860-1869	17	17	1	1880-1889	0	NA	1	1860-1869	54	1880-1889	93	1840-1849	59	1840-1849	48	1920-1929	27	27	1
1860-1869	0	0	1	1850-1859	0	NA	1	1860-1869	57	1850-1859	69	1840-1849	50	1840-1849	49	1940-1949	17	0	1
1860-1869	1	1	1	1870-1879	0	NA	1	1860-1869	58	1870-1879	76	1840-1849	38	1840-1849	51	1910-1919	19	17	1
1870-1879	17	17	1	1840-1849	5	5	1	1870-1879	60	1840-1849	62	1840-1849	46	1840-1849	53	1940-1949	15	0	1
1870-1879	17	17	1	1850-1859	0	0	1	1870-1879	63	1850-1859	67	1840-1849	50	1840-1849	60	1940-1949	9	2	1
1870-1879	13	13	1	1850-1859	0	NA	1	1870-1879	64	1850-1859	71	1840-1849	68	1840-1849	53	1900-1909	28	11	1
1870-1879	18	18	1	1850-1859	0	NA	1	1870-1879	66	1850-1859	73	1840-1849	61	1840-1849	53	1940-1949	3	0	1
1870-1879	17	17	1	1860-1869	16	16	1	1870-1879	68	1860-1869	69	1840-1849	47	1840-1849	55	1910-1919	3	3	1
1880-1889	15	15	1	1860-1869	14	14	1	1880-1889	70	1860-1869	71	1840-1849	52	1840-1849	53	1940-1949	2	2	0
1880-1889	14	14	1	1870-1879	12	12	1	1880-1889	73	1870-1879	73	1840-1849	51	1840-1849	59	1920-1929	6	6	1
1880-1889	12	12	1	1870-1879	5	5	1	1880-1889	75	1870-1879	81	1840-1849	48	1840-1849	65	1880-1889	1	1	1
1870-1879	8	8	1	1890-1899	0	NA	1	1870-1879	63	1890-1899	97	1840-1849	53	1840-1849	71	1880-1889	3	3	0
1870-1879	5	5	1	1860-1869	27	27	1	1870-1879	66	1860-1869	61	1840-1849	41	1840-1849	69	1930-1939	13	13	0
1880-1889	0	NA	1	1860-1869	22	22	1	1880-1889	73	1860-1869	66	1840-1849	52	1840-1849	55	1950-1959	6	6	0
1860-1869	0	0	1	1870-1879	19	19	1	1860-1869	57	1870-1879	69	1840-1849	66	1840-1849	44	1940-1949	2	2	0
1860-1869	21	21	1	1870-1879	13	13	1	1860-1869	54	1870-1879	75	1840-1849	52	1840-1849	70	1930-1939	21	21	0
1860-1869	2	2	1	1860-1869	0	NA	1	1860-1869	56	1860-1869	61	1840-1849	59	1840-1849	62	1950-1959	3	0	1
1870-1879	1	1	1	1870-1879	0	NA	1	1870-1879	62	1870-1879	69	1840-1849	63	1840-1849	41	1950-1959	6	6	0
1870-1879	0	NA	1	1870-1879	0	NA	1	1870-1879	64	1870-1879	73	1840-1849	60	1840-1849	57	1940-1949	6	6	0
1870-1879	0	NA	1	1830-1839	18	18	1	1870-1879	67	1830-1839	66	1840-1849	47	1840-1849	54	1860-1869	12	3	1
1870-1879	0	NA	1	1870-1879	0	0	1	1870-1879	71	1870-1879	60	1840-1849	54	1840-1849	45	1880-1889	17	17	1
1880-1889	0	NA	1	1870-1879	0	0	1	1880-1889	75	1870-1879	60	1840-1849	46	1840-1849	41	1910-1919	1	1	0
1880-1889	0	NA	1	1870-1879	0	0	1	1880-1889	78	1870-1879	62	1840-1849	56	1840-1849	51	1840-1849	17	3	1
1880-1889	0	NA	1	1870-1879	0	0	1	1880-1889	80	1870-1879	63	1840-1849	45	1840-1849	63	1790-1799	25	8	1
1860-1869	1	1	1	1870-1879	0	0	1	1860-1869	62	1870-1879	63	1840-1849	67	1840-1849	60	1810-1819	37	37	1
1860-1869	9	9	1	1870-1879	0	0	1	1860-1869	63	1870-1879	65	1840-1849	48	1840-1849	51	1840-1849	27	25	1
1870-1879	4	4	1	1870-1879	0	0	1	1870-1879	68	1870-1879	67	1840-1849	49	1840-1849	57	1860-1869	44	32	1
1870-1879	2	2	1	1870-1879	0	0	1	1870-1879	70	1870-1879	68	1840-1849	57	1840-1849	64	1870-1879	29	9	1
1880-1889	0	NA	1	1880-1889	16	16	1	1880-1889	82	1880-1889	70	1840-1849	55	1840-1849	54	1890-1899	12	0	1
1880-1889	0	NA	1	1880-1889	14	14	1	1880-1889	84	1880-1889	73	1840-1849	38	1840-1849	48	1930-1939	10	0	0
1860-1869	23	23	1	1880-1889	12	12	1	1860-1869	54	1880-1889	74	1840-1849	47	1840-1849	59	1900-1909	2	2	0
1870-1879	15	15	1	1880-1889	11	11	1	1870-1879	62	1880-1889	75	1840-1849	69	1840-1849	53	1850-1859	26	26	1
1870-1879	9	9	1	1880-1889	9	9	1	1870-1879	66	1880-1889	77	1840-1849	57	1840-1849	47	1900-1909	2	2	0
1860-1869	25	25	1	1880-1889	8	8	1	1860-1869	52	1880-1889	78	1840-1849	45	1840-1849	63	1880-1889	19	17	1
1880-1889	6	6	1	1870-1879	27	27	1	1880-1889	75	1870-1879	60	1840-1849	51	1840-1849	46	1910-1919	1	1	0
1880-1889	6	6	1	1870-1879	17	17	1	1880-1889	75	1870-1879	63	1840-1849	77	1840-1849	51	1870-1879	44	36	1
1870-1879	5	5	1	1880-1889	17	17	1	1870-1879	47	1880-1889	69	1840-1849	47	1840-1849	56	1910-1919	2	0	0
1860-1869	0	0	1	1860-1869	0	NA	1	1860-1869	51	1860-1869	67	1840-1849	53	1840-1849	50	1940-1949	3	0	0
1870-1879	0	NA	1	1860-1869	21	21	1	1870-1879	58	1860-1869	47	1840-1849	41	1840-1849	62	1870-1879	58	57	0
1870-1879	0	NA	1	1860-1869	2	2	1	1870-1879	60	1860-1869	50	1840-1849	57	1840-1849	46	1900-1909	1	1	0
1870-1879	14	14	1	1850-1859	0	0	1	1870-1879	66	1850-1859	57	1840-1849	47	1840-1849	50	1890-1899	8	7	0
1880-1889	7	7	1	1860-1869	0	0	1	1880-1889	73	1860-1869	70	1840-1849	57	1840-1849	57	1890-1899	10	10	0
1860-1869	4	4	1	1870-1879	0	NA	1	1860-1869	50	1870-1879	75	1840-1849	62	1840-1849	61	1870-1879	9	7	1
1860-1869	3	3	1	1870-1879	0	NA	1	1860-1869	59	1870-1879	78	1840-1849	53	1840-1849	54	1900-1909	8	6	0
1870-1879	3	3	1	1880-1889	0	NA	1	1870-1879	61	1880-1889	89	1840-1849	55	1840-1849	52	1890-1899	7	7	0
1890-1899	12	12	1	1860-1869	0	NA	1	1890-1899	59	1860-1869	55	1840-1849	58	1840-1849	75	1900-1909	6	6	0
1890-1899	10	10	1	1860-1869	0	NA	1	1890-1899	62	1860-1869	56	1840-1849	54	1840-1849	67	1880-1889	19	18	0
1890-1899	0	0	1	1870-1879	0	NA	1	1890-1899	65	1870-1879	61	1840-1849	56	1840-1849	53	1900-1909	1	1	0
1900-1909	4	4	1	1870-1879	0	NA	1	1900-1909	67	1870-1879	63	1840-1849	50	1840-1849	41	1880-1889	37	37	0
1900-1909	0	NA	1	1870-1879	12	12	1	1900-1909	73	1870-1879	65	1840-1849	40	1840-1849	51	1920-1929	6	0	0
1880-1889	0	NA	1	1870-1879	1	1	1	1880-1889	58	1870-1879	67	1840-1849	50	1840-1849	61	1890-1899	11	11	0
1880-1889	0	NA	1	1880-1889	0	0	1	1880-1889	62	1880-1889	72	1840-1849	49	1840-1849	53	1890-1899	10	10	0
1890-1899	0	NA	1	1880-1889	4	4	1	1890-1899	71	1880-1889	73	1840-1849	56	1840-1849	48	1890-1899	13	13	0
1890-1899	21	21	1	1870-1879	1	1	1	1890-1899	58	1870-1879	77	1840-1849	70	1840-1849	50	1900-1909	5	5	0
1890-1899	0	0	1	1870-1879	0	NA	1	1890-1899	64	1870-1879	60	1840-1849	42	1840-1849	54	1820-1829	12	8	1
1880-1889	0	NA	1	1870-1879	0	NA	1	1880-1889	71	1870-1879	60	1840-1849	54	1840-1849	44	1840-1849	10	4	1
1880-1889	0	NA	1	1880-1889	0	NA	1	1880-1889	73	1880-1889	67	1840-1849	54	1840-1849	63	1840-1849	8	4	1
1890-1899	0	NA	1	1860-1869	0	NA	1	1890-1899	54	1860-1869	54	1840-1849	44	1840-1849	55	1800-1809	17	11	1
1890-1899	0	NA	1	1860-1869	0	NA	1	1890-1899	56	1860-1869	55	1840-1849	45	1840-1849	54	1890-1899	3	3	0
1890-1899	0	NA	1	1870-1879	0	NA	1	1890-1899	58	1870-1879	57	1840-1849	47	1840-1849	48	1870-1879	20	18	0
1900-1909	0	NA	1	1890-1899	7	7	1	1900-1909	61	1890-1899	70	1840-1849	61	1840-1849	59	1890-1899	7	6	1
1870-1879	1	1	1	1890-1899	4	4	1	1870-1879	56	1890-1899	73	1840-1849	49	1840-1849	50	1900-1909	4	0	1
1880-1889	0	NA	1	1890-1899	0	0	1	1880-1889	69	1890-1899	76	1840-1849	43	1840-1849	51	1900-1909	6	1	1
1880-1889	0	NA	1	1900-1909	0	NA	1	1880-1889	66	1900-1909	78	1840-1849	60	1840-1849	63	1910-1919	5	0	0
1890-1899	0	NA	1	1900-1909	0	NA	1	1890-1899	73	1900-1909	84	1840-1849	67	1840-1849	52	1950-1959	4	4	0
1890-1899	0	NA	1	1880-1889	0	NA	1	1890-1899	78	1880-1889	70	1840-1849	53	1840-1849	65	1880-1889	8	5	0
1890-1899	0	NA	1	1880-1889	0	NA	1	1890-1899	80	1880-1889	72	1840-1849	58	1840-1849	67	1890-1899	2	0	1
1900-1909	0	NA	1	1890-1899	0	NA	1	1900-1909	87	1890-1899	75	1840-1849	59	1840-1849	52	1880-1889	13	11	0
1890-1899	29	29	1	1880-1889	0	NA	1	1890-1899	51	1880-1889	68	1840-1849	60	1840-1849	53	1890-1899	8	0	1
1870-1879	0	NA	1	1890-1899	0	NA	1	1870-1879	54	1890-1899	75	1840-1849	44	1840-1849	65	1940-1949	3	3	0
1880-1889	0	NA	1	1890-1899	0	NA	1	1880-1889	63	1890-1899	81	1840-1849	51	1840-1849	69	1890-1899	7	3	1
1880-1889	0	NA	1	1880-1889	0	NA	1	1880-1889	63	1880-1889	62	1840-1849	45	1840-1849	60	1920-1929	7	0	1
1880-1889	0	NA	1	1880-1889	0	NA	1	1880-1889	61	1880-1889	64	1840-1849	50	1840-1849	49	1920-1929	1	0	0
1880-1889	0	NA	1	1890-1899	0	NA	1	1880-1889	66	1890-1899	78	1840-1849	61	1840-1849	49	1900-1909	4	0	1
1880-1889	0	NA	1	1890-1899	0	NA	1	1880-1889	68	1890-1899	80	1840-1849	55	1840-1849	67	1790-1799	19	4	1
1890-1899	0	NA	1	1890-1899	0	NA	1	1890-1899	74	1890-1899	82	1840-1849	61	1840-1849	58	1870-1879	22	21	1
1890-1899	0	NA	1	1900-1909	0	NA	1	1890-1899	76	1900-1909	86	1840-1849	41	1840-1849	57	1900-1909	3	0	0
1900-1909	0	NA	1	1870-1879	0	NA	1	1900-1909	80	1870-1879	57	1840-1849	46	1840-1849	62	1870-1879	18	18	0
1840-1849	0	NA	1	1880-1889	0	NA	1	1840-1849	52	1880-1889	75	1840-1849	51	1840-1849	53	1800-1809	19	1	1
1860-1869	0	0	1	1880-1889	0	NA	1	1860-1869	58	1880-1889	72	1840-1849	51	1840-1849	48	1830-1839	3	1	1
1800-1809	10	10	1	1890-1899	0	NA	1	1800-1809	57	1890-1899	79	1840-1849	61	1840-1849	51	1850-1859	10	9	1
1790-1799	20	20	1	1890-1899	9	9	1	1790-1799	63	1890-1899	67	1840-1849	57	1840-1849	44	1820-1829	5	4	1
1790-1799	3	3	1	1890-1899	12	12	1	1790-1799	69	1890-1899	69	1840-1849	50	1840-1849	52	1820-1829	22	20	1
1790-1799	15	15	1	1900-1909	6	6	1	1790-1799	52	1900-1909	75	1840-1849	54	1840-1849	49	1820-1829	7	5	1
1820-1829	0	NA	1	1890-1899	0	NA	1	1820-1829	57	1890-1899	67	1840-1849	53	1840-1849	63	1870-1879	44	38	1
1800-1809	0	NA	1	1880-1889	9	9	1	1800-1809	66	1880-1889	61	1840-1849	50	1840-1849	59	1880-1889	27	27	0
1790-1799	1	1	1	1880-1889	5	5	1	1790-1799	47	1880-1889	61	1840-1849	53	1840-1849	51	1890-1899	4	3	0
1810-1819	0	0	1	1880-1889	0	NA	1	1810-1819	63	1880-1889	67	1840-1849	43	1840-1849	51	1860-1869	25	1	1
1800-1809	19	19	1	1880-1889	0	NA	1	1800-1809	52	1880-1889	72	1840-1849	69	1840-1849	58	1860-1869	3	3	1
1800-1809	9	9	1	1880-1889	0	NA	1	1800-1809	58	1880-1889	75	1840-1849	42	1840-1849	45	1880-1889	17	12	0
1820-1829	23	23	1	1890-1899	0	NA	1	1820-1829	53	1890-1899	81	1840-1849	62	1840-1849	39	1820-1829	5	4	1
1810-1819	17	17	1	1890-1899	0	NA	1	1810-1819	55	1890-1899	82	1840-1849	67	1840-1849	64	1930-1939	4	0	0
1810-1819	5	5	1	1900-1909	0	NA	1	1810-1819	66	1900-1909	86	1840-1849	57	1840-1849	45	1890-1899	3	2	0
1790-1799	13	13	1	1840-1849	0	NA	1	1790-1799	56	1840-1849	61	1840-1849	51	1840-1849	58	1890-1899	9	4	0
1810-1819	20	20	1	1860-1869	0	0	1	1810-1819	50	1860-1869	68	1840-1849	61	1840-1849	54	1890-1899	5	2	0
1820-1829	3	3	1	1850-1859	0	NA	1	1820-1829	69	1850-1859	60	1840-1849	49	1840-1849	60	1900-1909	1	0	0
1800-1809	31	31	1	1800-1809	7	7	1	1800-1809	58	1800-1809	71	1840-1849	58	1840-1849	62	1810-1819	18	0	1
1800-1809	0	NA	1	1790-1799	0	NA	1	1800-1809	60	1790-1799	60	1840-1849	46	1840-1849	61	1840-1849	22	20	1
1820-1829	0	NA	1	1790-1799	9	9	1	1820-1829	62	1790-1799	64	1840-1849	59	1840-1849	54	1840-1849	10	10	1
1830-1839	5	5	1	1810-1819	0	NA	1	1830-1839	63	1810-1819	62	1840-1849	58	1840-1849	59	1830-1839	32	27	1
1820-1829	0	NA	1	1820-1829	0	NA	1	1820-1829	76	1820-1829	51	1840-1849	53	1840-1849	57	1860-1869	9	2	1
1830-1839	11	11	1	1800-1809	1	1	1	1830-1839	68	1800-1809	65	1840-1849	48	1840-1849	57	1860-1869	46	0	1
1820-1829	0	NA	1	1790-1799	11	11	1	1820-1829	62	1790-1799	51	1840-1849	51	1840-1849	62	1880-1889	26	22	0
1810-1819	19	19	1	1810-1819	17	17	1	1810-1819	70	1810-1819	65	1840-1849	50	1840-1849	61	1900-1909	19	3	0
1790-1799	0	NA	0	1790-1799	0	NA	1	1790-1799	58	1790-1799	55	1840-1849	54	1840-1849	56	1890-1899	22	16	0
1800-1809	0	NA	1	1810-1819	13	13	1	1800-1809	69	1810-1819	59	1840-1849	45	1840-1849	65	1920-1929	5	0	0
1810-1819	0	NA	1	1790-1799	39	39	1	1810-1819	61	1790-1799	49	1840-1849	44	1840-1849	51	1900-1909	2	0	1
1810-1819	0	NA	1	1800-1809	0	NA	0	1810-1819	50	1800-1809	75	1840-1849	51	1840-1849	63	1870-1879	7	0	1
1820-1829	0	NA	1	1800-1809	6	6	1	1820-1829	80	1800-1809	72	1840-1849	45	1840-1849	49	1880-1889	4	4	0
1820-1829	5	5	1	1820-1829	25	25	1	1820-1829	67	1820-1829	52	1840-1849	60	1840-1849	47	1870-1879	31	6	1
1820-1829	18	18	1	1820-1829	0	NA	1	1820-1829	49	1790-1799	52	1840-1849	45	1840-1849	57	1890-1899	6	6	0
1830-1839	17	17	0	1790-1799	11	11	1	1830-1839	50	1810-1819	68	1840-1849	55	1840-1849	50	1910-1919	1	1	0
1830-1839	11	11	1	1810-1819	0	NA	1	1830-1839	64	1810-1819	64	1840-1849	60	1840-1849	61	1910-1919	1	0	0
1830-1839	0	NA	1	1810-1819	0	NA	1	1830-1839	43	1800-1809	53	1840-1849	53	1840-1849	53	1900-1909	5	0	1
1910-1919	0	NA	1	1810-1819	8	8	1	1910-1919	69	1820-1829	51	1840-1849	58	1840-1849	50	1880-1889	17	17	0
1830-1839	24	24	1	1800-1809	3	3	1	1830-1839	63	1800-1809	49	1840-1849	44	1840-1849	52	1810-1819	9	4	1
1910-1919	0	NA	1	1820-1829	6	6	1	1910-1919	73	1800-1809	56	1840-1849	45	1840-1849	51	1840-1849	33	19	1
1830-1839	7	7	1	1800-1809	0	NA	1	1830-1839	64	1810-1819	70	1840-1849	60	1840-1849	68	1870-1879	30	0	1
1880-1889	20	20	1	1800-1809	33	33	1	1880-1889	44	1830-1839	52	1840-1849	52	1840-1849	59	1890-1899	2	2	0
1890-1899	14	14	1	1810-1819	0	NA	1	1890-1899	51	1830-1839	56	1840-1849	50	1840-1849	54	1810-1819	24	23	1
1830-1839	20	20	1	1830-1839	12	12	1	1830-1839	62	1810-1819	54	1840-1849	62	1840-1849	50	1850-1859	23	17	1
1890-1899	7	7	1	1830-1839	27	27	1	1890-1899	64	1820-1829	45	1840-1849	55	1840-1849	55	1850-1859	37	0	1
1840-1849	0	NA	1	1810-1819	0	NA	1	1840-1849	69	1810-1819	65	1840-1849	63	1840-1849	58	1870-1879	9	9	1
1930-1939	6	6	1	1820-1829	13	13	1	1930-1939	71	1810-1819	65	1840-1849	48	1840-1849	66	1890-1899	4	4	0
1840-1849	25	25	1	1810-1819	9	9	1	1840-1849	58	1810-1819	64	1840-1849	58	1840-1849	82	1870-1879	15	7	1
1890-1899	8	8	1	1820-1829	0	NA	1	1890-1899	56	1810-1819	47	1840-1849	37	1840-1849	47	1910-1919	5	0	0
1920-1929	3	3	1	1810-1819	0	NA	1	1920-1929	66	1820-1829	73	1840-1849	59	1840-1849	59	1880-1889	8	0	1
1930-1939	6	6	1	1810-1819	0	NA	1	1930-1939	71	1820-1829	63	1840-1849	43	1840-1849	64	1870-1879	19	17	0
1950-1959	11	11	0	1810-1819	0	NA	1	1950-1959	45	1830-1839	63	1840-1849	44	1840-1849	47	1900-1909	3	3	0
1940-1949	0	NA	1	1820-1829	0	NA	1	1940-1949	85	1830-1839	62	1840-1849	46	1840-1849	61	1810-1819	16	16	1
1860-1869	22	22	1	1820-1829	0	NA	1	1860-1869	63	1830-1839	58	1840-1849	43	1840-1849	49	1870-1879	10	0	1
1880-1889	19	19	1	1830-1839	0	NA	1	1880-1889	50	1830-1839	66	1840-1849	50	1840-1849	57	1900-1909	4	4	1
1890-1899	14	14	1	1830-1839	22	22	1	1890-1899	56	1910-1919	53	1840-1849	60	1840-1849	53	1910-1919	1	1	0
1850-1859	16	16	1	1830-1839	29	29	1	1850-1859	71	1920-1929	80	1840-1849	48	1840-1849	49	1840-1849	7	7	1
1850-1859	7	7	1	1830-1839	0	NA	1	1850-1859	45	1830-1839	53	1840-1849	66	1840-1849	59	1840-1849	12	5	1
1900-1909	4	4	1	1910-1919	24	24	1	1900-1909	66	1910-1919	58	1840-1849	50	1840-1849	59	1900-1909	11	0	1
1900-1909	2	2	1	1920-1929	0	NA	1	1900-1909	69	1890-1899	57	1840-1849	46	1840-1849	50	1900-1909	9	9	0
1860-1869	0	0	1	1830-1839	20	20	1	1860-1869	67	1840-1849	72	1840-1849	47	1840-1849	42	1810-1819	33	31	1
1870-1879	1	1	1	1910-1919	14	14	1	1870-1879	76	1930-1939	70	1840-1849	51	1840-1849	54	1840-1849	7	0	1
1870-1879	2	2	1	1890-1899	14	14	1	1870-1879	80	1840-1849	51	1840-1849	61	1840-1849	55	1850-1859	13	13	1
1860-1869	5	5	1	1840-1849	10	10	1	1860-1869	56	1890-1899	62	1840-1849	65	1840-1849	53	1880-1889	4	4	0
1870-1879	2	2	1	1930-1939	0	NA	1	1870-1879	51	1920-1929	63	1840-1849	57	1840-1849	63	1860-1869	19	6	1
1940-1949	8	8	1	1840-1849	32	32	1	1940-1949	48	1920-1929	64	1840-1849	71	1840-1849	63	1890-1899	13	5	1
1950-1959	4	4	1	1890-1899	8	8	1	1950-1959	52	1920-1929	67	1840-1849	64	1840-1849	69	1890-1899	2	2	0
1940-1949	7	7	1	1920-1929	15	15	1	1940-1949	48	1930-1939	72	1840-1849	45	1840-1849	47	1890-1899	2	2	0
1950-1959	6	6	1	1920-1929	12	12	1	1950-1959	50	1840-1849	47	1840-1849	67	1840-1849	54	1890-1899	4	4	0
1950-1959	0	0	1	1920-1929	11	11	1	1950-1959	56	1840-1849	57	1840-1849	67	1840-1849	52	1820-1829	15	15	1
1950-1959	0	0	1	1930-1939	6	6	1	1950-1959	51	1840-1849	50	1840-1849	55	1840-1849	49	1840-1849	31	21	1
1870-1879	1	1	1	1840-1849	45	45	1	1870-1879	53	1910-1919	52	1840-1849	66	1840-1849	52	1850-1859	15	15	1
1900-1909	29	29	1	1840-1849	12	12	1	1900-1909	57	1910-1919	54	1840-1849	52	1840-1849	70	1860-1869	25	18	1
1900-1909	1	1	1	1840-1849	42	42	1	1900-1909	58	1850-1859	59	1840-1849	50	1840-1849	63	1870-1879	8	4	1
1900-1909	26	26	1	1910-1919	2	2	1	1900-1909	60	1860-1869	65	1840-1849	43	1840-1849	51	1880-1889	1	0	1
1900-1909	1	1	1	1910-1919	1	1	1	1900-1909	63	1850-1859	57	1840-1849	67	1840-1849	64	1880-1889	17	17	0
1910-1919	13	13	1	1850-1859	0	NA	1	1910-1919	73	1890-1899	47	1840-1849	49	1840-1849	57	1880-1889	13	0	1
1850-1859	0	NA	1	1860-1869	21	21	1	1850-1859	57	1920-1929	47	1840-1849	51	1840-1849	46	1880-1889	9	9	1
1850-1859	0	NA	1	1850-1859	0	NA	1	1850-1859	59	1920-1929	49	1840-1849	56	1840-1849	67	1890-1899	12	12	0
1850-1859	0	NA	1	1890-1899	0	NA	1	1850-1859	60	1930-1939	53	1840-1849	54	1840-1849	57	1900-1909	7	7	0
1860-1869	0	NA	1	1920-1929	25	25	1	1860-1869	63	1930-1939	55	1840-1849	58	1840-1849	54	1910-1919	1	1	0
1860-1869	0	NA	1	1920-1929	23	23	1	1860-1869	67	1950-1959	52	1840-1849	64	1840-1849	62	1840-1849	31	21	1
1870-1879	0	NA	1	1930-1939	19	19	1	1870-1879	73	1930-1939	58	1840-1849	51	1840-1849	53	1810-1819	15	8	1
1860-1869	1	1	1	1930-1939	18	18	1	1860-1869	58	1930-1939	60	1840-1849	46	1840-1849	48	1840-1849	25	24	1
1880-1889	1	1	1	1950-1959	4	4	1	1880-1889	58	1930-1939	61	1840-1849	45	1840-1849	57	1860-1869	10	1	1
1890-1899	19	19	1	1930-1939	14	14	1	1890-1899	61	1940-1949	63	1840-1849	62	1840-1849	44	1860-1869	29	25	1
1890-1899	15	15	1	1930-1939	13	13	1	1890-1899	64	1940-1949	66	1840-1849	50	1840-1849	48	1890-1899	5	2	1
1890-1899	13	13	1	1930-1939	11	11	1	1890-1899	67	1890-1899	49	1840-1849	63	1840-1849	51	1860-1869	26	3	1
1900-1909	9	9	1	1940-1949	9	9	1	1900-1909	71	1920-1929	49	1840-1849	48	1840-1849	52	1890-1899	5	4	0
1900-1909	5	5	1	1940-1949	6	6	1	1900-1909	75	1920-1929	51	1840-1849	46	1840-1849	47	1900-1909	1	0	1
1860-1869	0	NA	1	1890-1899	0	NA	1	1860-1869	62	1930-1939	54	1840-1849	53	1840-1849	46	1890-1899	18	16	0
1870-1879	0	NA	1	1920-1929	21	21	1	1870-1879	71	1930-1939	56	1840-1849	54	1840-1849	59	1860-1869	19	15	1
1890-1899	10	10	1	1920-1929	21	21	1	1890-1899	59	1900-1909	51	1840-1849	52	1840-1849	63	1890-1899	8	4	1
1890-1899	9	9	1	1930-1939	18	18	1	1890-1899	61	1900-1909	52	1840-1849	62	1840-1849	62	1890-1899	7	0	1
1900-1909	2	2	1	1930-1939	16	16	1	1900-1909	62	1900-1909	54	1840-1849	52	1840-1849	59	1890-1899	16	16	0
1900-1909	4	4	1	1900-1909	0	NA	1	1900-1909	65	1900-1909	56	1840-1849	47	1840-1849	54	1890-1899	11	11	0
1900-1909	0	0	1	1900-1909	0	NA	1	1900-1909	69	1920-1929	49	1840-1849	59	1840-1849	80	1860-1869	24	17	1
1870-1879	0	NA	1	1900-1909	0	NA	1	1870-1879	73	1920-1929	50	1840-1849	58	1840-1849	54	1880-1889	11	11	0
1870-1879	25	25	1	1900-1909	0	NA	1	1870-1879	52	1920-1929	52	1840-1849	60	1840-1849	58	1820-1829	38	38	1
1930-1939	9	9	1	1920-1929	23	23	1	1930-1939	54	1940-1949	65	1840-1849	50	1840-1849	57	1860-1869	6	0	1
1900-1909	0	NA	1	1920-1929	22	22	1	1900-1909	51	1940-1949	67	1840-1849	53	1840-1849	57	1880-1889	16	0	1
1870-1879	22	22	1	1920-1929	1	1	1	1870-1879	63	1900-1909	58	1840-1849	50	1840-1849	52	1940-1949	10	10	0
1890-1899	5	5	1	1940-1949	8	8	1	1890-1899	50	1850-1859	59	1840-1849	46	1840-1849	48	1950-1959	7	7	0
1900-1909	0	NA	1	1940-1949	5	5	1	1900-1909	57	1870-1879	52	1840-1849	61	1840-1849	49	1950-1959	4	0	1
1870-1879	21	21	1	1900-1909	0	NA	1	1870-1879	64	1870-1879	54	1840-1849	43	1840-1849	46	1950-1959	2	2	0
1890-1899	6	6	1	1850-1859	0	NA	1	1890-1899	48	1930-1939	57	1840-1849	58	1840-1849	68	1870-1879	13	12	1
1890-1899	1	1	1	1870-1879	0	0	1	1890-1899	50	1930-1939	60	1840-1849	61	1840-1849	58	1810-1819	22	20	1
1870-1879	19	19	1	1870-1879	0	0	1	1870-1879	66	1920-1929	54	1840-1849	48	1840-1849	50	1860-1869	8	2	1
1860-1869	4	4	1	1930-1939	26	26	1	1860-1869	58	1870-1879	55	1840-1849	51	1840-1849	48	1830-1839	20	20	1
1920-1929	19	19	1	1930-1939	26	26	1	1920-1929	65	1870-1879	58	1840-1849	47	1840-1849	70	1860-1869	33	8	1
1920-1929	18	18	1	1920-1929	2	2	1	1920-1929	66	1900-1909	66	1840-1849	50	1840-1849	55	1890-1899	1	1	0
1890-1899	0	0	1	1870-1879	0	NA	1	1890-1899	55	1880-1889	60	1840-1849	52	1840-1849	49	1810-1819	16	5	1
1900-1909	0	NA	1	1870-1879	0	NA	1	1900-1909	59	1880-1889	63	1840-1849	51	1840-1849	53	1840-1849	15	15	1
1900-1909	0	NA	1	1900-1909	18	18	1	1900-1909	62	1880-1889	66	1840-1849	46	1840-1849	43	1870-1879	16	16	1
1870-1879	16	16	1	1880-1889	0	NA	1	1870-1879	69	1850-1859	66	1840-1849	56	1840-1849	61	1880-1889	12	12	0
1880-1889	7	7	1	1880-1889	0	NA	1	1880-1889	74	1870-1879	83	1840-1849	58	1840-1849	52	1890-1899	6	0	1
1880-1889	9	9	1	1880-1889	0	NA	1	1880-1889	76	1920-1929	85	1840-1849	60	1840-1849	51	1820-1829	17	0	1
1900-1909	0	NA	1	1850-1859	0	NA	1	1900-1909	65	1920-1929	87	1840-1849	43	1840-1849	66	1850-1859	5	5	1
1910-1919	0	NA	1	1870-1879	0	NA	1	1910-1919	71	1860-1869	55	1840-1849	65	1840-1849	50	1840-1849	9	8	1
1790-1799	0	NA	1	1920-1929	4	4	1	1790-1799	49	1880-1889	51	1840-1849	61	1840-1849	52	1860-1869	7	1	1
1800-1809	0	NA	1	1920-1929	1	1	1	1800-1809	56	1890-1899	53	1840-1849	67	1840-1849	57	1820-1829	15	8	1
1850-1859	16	16	1	1860-1869	30	30	1	1850-1859	55	1890-1899	57	1840-1849	58	1840-1849	56	1850-1859	14	11	1
1860-1869	2	2	1	1880-1889	1	1	1	1860-1869	57	1920-1929	56	1840-1849	53	1840-1849	46	1850-1859	18	4	1
1870-1879	2	2	1	1890-1899	16	16	1	1870-1879	69	1920-1929	65	1840-1849	50	1840-1849	47	1880-1889	27	25	1
1880-1889	0	NA	1	1890-1899	12	12	1	1880-1889	78	1890-1899	60	1840-1849	58	1840-1849	70	1880-1889	13	10	0
1850-1859	0	NA	1	1920-1929	6	6	1	1850-1859	59	1900-1909	64	1840-1849	51	1840-1849	64	1870-1879	23	20	1
1870-1879	22	22	1	1920-1929	0	NA	1	1870-1879	46	1900-1909	68	1840-1849	46	1840-1849	78	1920-1929	1	1	1
1880-1889	12	12	1	1890-1899	10	10	1	1880-1889	57	1860-1869	59	1840-1849	59	1840-1849	47	1860-1869	27	0	1
1880-1889	8	8	1	1900-1909	6	6	1	1880-1889	60	1870-1879	68	1840-1849	49	1840-1849	49	1890-1899	7	7	0
1890-1899	2	2	1	1900-1909	2	2	1	1890-1899	67	1930-1939	60	1840-1849	60	1840-1849	47	1880-1889	6	6	0
1900-1909	31	31	1	1860-1869	2	2	1	1900-1909	46	1870-1879	70	1840-1849	54	1840-1849	49	1890-1899	1	1	0
1900-1909	21	21	1	1870-1879	17	17	1	1900-1909	48	1870-1879	67	1840-1849	51	1840-1849	48	1890-1899	2	2	0
1900-1909	19	19	1	1930-1939	2	2	1	1900-1909	50	1900-1909	69	1840-1849	45	1840-1849	47	1880-1889	5	0	0
1910-1919	15	15	1	1870-1879	16	16	1	1910-1919	58	1870-1879	56	1840-1849	45	1840-1849	55	1810-1819	27	26	1
1910-1919	13	13	1	1870-1879	0	NA	1	1910-1919	60	1890-1899	68	1840-1849	56	1840-1849	54	1840-1849	35	0	1
1910-1919	8	8	1	1900-1909	0	0	1	1910-1919	65	1870-1879	57	1840-1849	63	1840-1849	56	1860-1869	23	23	1
1860-1869	0	NA	1	1870-1879	0	NA	1	1860-1869	66	1870-1879	59	1840-1849	51	1840-1849	49	1860-1869	32	32	1
1870-1879	0	0	1	1890-1899	5	5	1	1870-1879	56	1860-1869	53	1840-1849	62	1840-1849	61	1870-1879	45	18	1
1880-1889	7	7	1	1870-1879	0	NA	1	1880-1889	57	1920-1929	49	1840-1849	49	1840-1849	61	1890-1899	6	0	1
1880-1889	4	4	1	1870-1879	0	NA	1	1880-1889	59	1920-1929	50	1840-1849	47	1840-1849	51	1920-1929	4	0	1
1880-1889	2	2	1	1860-1869	0	NA	1	1880-1889	61	1890-1899	55	1840-1849	47	1840-1849	46	1900-1909	1	1	1
1830-1839	17	17	1	1920-1929	38	38	0	1830-1839	44	1900-1909	59	1840-1849	52	1840-1849	54	1880-1889	28	24	0
1860-1869	8	8	1	1920-1929	28	28	0	1860-1869	55	1900-1909	62	1840-1849	67	1840-1849	52	1890-1899	19	19	0
1880-1889	0	NA	1	1890-1899	24	24	1	1880-1889	42	1870-1879	62	1840-1849	55	1840-1849	54	1880-1889	23	23	0
1880-1889	0	NA	1	1900-1909	5	5	1	1880-1889	46	1880-1889	67	1840-1849	59	1840-1849	53	1890-1899	12	10	0
1880-1889	0	NA	1	1900-1909	2	2	1	1880-1889	47	1880-1889	69	1840-1849	62	1840-1849	51	1810-1819	27	0	1
1880-1889	0	NA	1	1870-1879	0	NA	1	1880-1889	49	1900-1909	70	1840-1849	57	1840-1849	52	1840-1849	11	9	1
1860-1869	6	6	1	1880-1889	0	NA	1	1860-1869	57	1910-1919	76	1840-1849	47	1840-1849	62	1880-1889	11	4	1
1860-1869	3	3	1	1880-1889	0	NA	1	1860-1869	60	1920-1929	75	1840-1849	58	1840-1849	52	1870-1879	8	8	1
1870-1879	0	NA	1	1900-1909	0	NA	1	1870-1879	67	1940-1949	58	1840-1849	60	1840-1849	61	1840-1849	16	4	1
1830-1839	7	7	1	1910-1919	0	NA	1	1830-1839	45	1930-1939	58	1840-1849	67	1840-1849	54	1900-1909	9	6	1
1830-1839	2	2	1	1920-1929	3	3	1	1830-1839	47	1940-1949	66	1840-1849	53	1840-1849	49	1870-1879	13	0	1
1830-1839	11	11	1	1940-1949	20	20	1	1830-1839	50	1830-1839	61	1840-1849	54	1840-1849	55	1890-1899	3	3	0
1860-1869	29	29	0	1930-1939	24	24	1	1860-1869	49	1830-1839	63	1840-1849	41	1840-1849	59	1870-1879	4	2	1
1880-1889	3	3	0	1940-1949	12	12	1	1880-1889	46	1830-1839	65	1840-1849	51	1840-1849	53	1900-1909	8	1	0
1880-1889	2	2	0	1830-1839	0	NA	1	1880-1889	47	1810-1819	78	1840-1849	48	1840-1849	56	1810-1819	35	14	1
1880-1889	1	1	0	1830-1839	0	NA	1	1880-1889	49	1820-1829	65	1840-1849	65	1850-1859	57	1840-1849	12	4	1
1860-1869	37	37	0	1830-1839	0	NA	1	1860-1869	51	1870-1879	55	1840-1849	61	1850-1859	51	1890-1899	12	8	0
1860-1869	14	14	1	1810-1819	0	NA	1	1860-1869	52	1880-1889	58	1840-1849	63	1850-1859	55	1850-1859	8	4	1
1860-1869	34	34	0	1820-1829	0	NA	1	1860-1869	54	1880-1889	61	1840-1849	67	1850-1859	50	1870-1879	9	0	1
1890-1899	7	7	0	1870-1879	31	31	1	1890-1899	52	1880-1889	65	1840-1849	56	1850-1859	56	1810-1819	6	3	1
1860-1869	1	1	1	1880-1889	29	29	1	1860-1869	55	1890-1899	71	1840-1849	53	1850-1859	56	1850-1859	16	16	1
1860-1869	30	30	0	1880-1889	7	7	1	1860-1869	58	1800-1809	56	1840-1849	48	1850-1859	57	1850-1859	8	3	1
1870-1879	22	22	0	1880-1889	7	7	1	1870-1879	60	1810-1819	57	1840-1849	56	1850-1859	50	1880-1889	10	0	1
1870-1879	26	26	0	1890-1899	0	0	1	1870-1879	62	1830-1839	53	1840-1849	48	1850-1859	54	1870-1879	26	5	1
1890-1899	5	5	0	1800-1809	5	5	1	1890-1899	54	1860-1869	49	1840-1849	65	1850-1859	49	1900-1909	2	0	1
1890-1899	3	3	0	1810-1819	30	30	1	1890-1899	56	1860-1869	51	1840-1849	51	1850-1859	72	1880-1889	8	7	0
1890-1899	1	1	0	1830-1839	35	35	1	1890-1899	59	1860-1869	53	1840-1849	53	1850-1859	54	1880-1889	20	0	1
1870-1879	23	23	0	1860-1869	29	29	0	1870-1879	65	1870-1879	60	1840-1849	57	1850-1859	48	1850-1859	11	6	1
1870-1879	20	20	0	1860-1869	20	20	0	1870-1879	67	1880-1889	70	1840-1849	48	1850-1859	63	1810-1819	29	0	1
1880-1889	19	19	0	1860-1869	26	26	0	1880-1889	69	1880-1889	72	1840-1849	54	1850-1859	52	1850-1859	4	4	1
1900-1909	0	NA	1	1870-1879	21	21	0	1900-1909	61	1880-1889	73	1840-1849	51	1850-1859	60	1830-1839	1	1	1
1880-1889	14	14	0	1880-1889	18	18	0	1880-1889	74	1880-1889	75	1840-1849	57	1850-1859	58	1820-1829	34	34	1
1840-1849	8	8	1	1880-1889	16	16	0	1840-1849	52	1880-1889	77	1840-1849	51	1850-1859	44	1860-1869	27	26	1
1840-1849	6	6	1	1880-1889	14	14	0	1840-1849	54	1890-1899	81	1840-1849	47	1850-1859	50	1840-1849	15	10	1
1840-1849	4	4	1	1880-1889	13	13	0	1840-1849	57	1890-1899	52	1840-1849	61	1850-1859	55	1880-1889	15	15	1
1840-1849	0	0	1	1880-1889	11	11	0	1840-1849	59	1890-1899	54	1840-1849	51	1850-1859	57	1860-1869	9	2	1
1850-1859	0	0	1	1890-1899	7	7	0	1850-1859	60	1890-1899	57	1840-1849	55	1850-1859	48	1860-1869	9	1	1
1850-1859	0	NA	1	1890-1899	7	7	0	1850-1859	63	1890-1899	59	1840-1849	61	1850-1859	51	1860-1869	25	8	1
1850-1859	0	NA	1	1890-1899	5	5	0	1850-1859	66	1870-1879	62	1840-1849	52	1850-1859	51	1890-1899	13	0	1
1830-1839	15	15	1	1890-1899	2	2	0	1830-1839	45	1870-1879	64	1840-1849	52	1850-1859	42	1890-1899	17	16	0
1810-1819	0	NA	1	1890-1899	0	0	0	1810-1819	68	1870-1879	67	1840-1849	52	1850-1859	61	1910-1919	13	2	1
1840-1849	10	10	1	1870-1879	18	18	0	1840-1849	51	1880-1889	70	1840-1849	47	1850-1859	76	1930-1939	1	1	1
1840-1849	7	7	1	1870-1879	21	21	0	1840-1849	54	1880-1889	69	1840-1849	44	1850-1859	57	1930-1939	13	13	1
1820-1829	4	4	1	1870-1879	19	19	0	1820-1829	68	1880-1889	75	1840-1849	42	1850-1859	49	1940-1949	1	1	1
1820-1829	0	NA	1	1880-1889	16	16	0	1820-1829	48	1880-1889	72	1840-1849	56	1850-1859	58	1950-1959	3	3	1
1840-1849	1	1	1	1880-1889	7	7	0	1840-1849	60	1880-1889	73	1840-1849	45	1850-1859	49	1900-1909	16	16	1
1840-1849	3	3	1	1880-1889	2	2	0	1840-1849	58	1880-1889	76	1840-1849	73	1850-1859	43	1890-1899	9	0	1
1880-1889	18	18	0	1880-1889	12	12	0	1880-1889	60	1880-1889	77	1840-1849	56	1850-1859	46	1900-1909	3	1	1
1880-1889	17	17	0	1880-1889	11	11	0	1880-1889	62	1890-1899	80	1840-1849	65	1850-1859	48	1900-1909	5	5	0
1880-1889	1	1	1	1880-1889	0	0	1	1880-1889	65	1890-1899	82	1840-1849	48	1850-1859	56	1940-1949	2	2	1
1880-1889	12	12	0	1880-1889	7	7	0	1880-1889	67	1810-1819	60	1840-1849	49	1850-1859	40	1830-1839	12	10	1
1880-1889	10	10	0	1890-1899	4	4	0	1880-1889	69	1860-1869	47	1840-1849	60	1850-1859	54	1860-1869	9	3	1
1890-1899	8	8	0	1890-1899	0	0	0	1890-1899	72	1860-1869	49	1840-1849	63	1850-1859	48	1850-1859	11	5	1
1890-1899	4	4	0	1810-1819	28	28	1	1890-1899	75	1810-1819	64	1840-1849	50	1850-1859	51	1880-1889	6	4	1
1850-1859	0	NA	1	1860-1869	0	NA	1	1850-1859	65	1810-1819	60	1840-1849	59	1850-1859	50	1890-1899	4	4	0
1870-1879	8	8	0	1860-1869	0	NA	1	1870-1879	58	1870-1879	58	1840-1849	60	1850-1859	61	1830-1839	10	3	1
1870-1879	1	1	1	1810-1819	8	8	1	1870-1879	60	1870-1879	59	1840-1849	55	1850-1859	59	1850-1859	35	13	1
1880-1889	5	5	0	1810-1819	0	NA	1	1880-1889	61	1870-1879	59	1840-1849	45	1850-1859	56	1870-1879	27	0	0
1880-1889	2	2	0	1870-1879	0	NA	1	1880-1889	64	1870-1879	61	1840-1849	50	1850-1859	50	1890-1899	3	0	1
1850-1859	0	NA	1	1870-1879	0	NA	1	1850-1859	69	1870-1879	63	1840-1849	50	1850-1859	54	1890-1899	6	6	0
1850-1859	7	7	1	1870-1879	0	NA	1	1850-1859	61	1880-1889	67	1840-1849	45	1850-1859	59	1850-1859	14	0	1
1850-1859	5	5	1	1870-1879	0	NA	1	1850-1859	63	1880-1889	70	1840-1849	48	1850-1859	44	1890-1899	6	6	0
1850-1859	4	4	1	1870-1879	0	NA	1	1850-1859	65	1880-1889	74	1840-1849	38	1850-1859	55	1900-1909	2	0	0
1860-1869	1	1	1	1880-1889	0	NA	1	1860-1869	67	1830-1839	65	1840-1849	56	1850-1859	44	1880-1889	21	17	0
1860-1869	0	NA	1	1880-1889	0	NA	1	1860-1869	69	1810-1819	63	1840-1849	54	1850-1859	59	1850-1859	49	26	1
1860-1869	0	NA	1	1880-1889	0	NA	1	1860-1869	72	1810-1819	66	1840-1849	59	1850-1859	68	1880-1889	39	2	1
1860-1869	0	NA	1	1830-1839	20	20	1	1860-1869	74	1820-1829	68	1840-1849	43	1850-1859	62	1890-1899	30	30	1
1890-1899	0	NA	1	1810-1819	20	20	1	1890-1899	60	1840-1849	56	1840-1849	74	1850-1859	71	1890-1899	32	32	1
1890-1899	0	NA	1	1810-1819	22	22	1	1890-1899	62	1830-1839	77	1840-1849	54	1850-1859	70	1890-1899	9	5	0
1890-1899	0	NA	1	1820-1829	19	19	1	1890-1899	64	1820-1829	75	1840-1849	54	1850-1859	54	1860-1869	18	0	1
1890-1899	0	NA	1	1840-1849	0	0	1	1890-1899	66	1820-1829	76	1840-1849	56	1850-1859	49	1860-1869	65	12	1
1890-1899	0	NA	1	1830-1839	1	1	1	1890-1899	69	1830-1839	84	1840-1849	40	1850-1859	48	1860-1869	10	10	1
1790-1799	9	9	1	1820-1829	13	13	1	1790-1799	56	1850-1859	65	1840-1849	46	1850-1859	48	1820-1829	34	22	1
1810-1819	0	NA	1	1820-1829	12	12	1	1810-1819	64	1850-1859	67	1840-1849	47	1850-1859	52	1850-1859	14	14	1
1810-1819	0	NA	1	1830-1839	4	4	1	1810-1819	72	1850-1859	72	1840-1849	51	1850-1859	47	1870-1879	9	5	1
1850-1859	3	3	1	1850-1859	3	3	1	1850-1859	53	1850-1859	72	1840-1849	60	1850-1859	42	1870-1879	27	25	1
1850-1859	3	3	1	1850-1859	3	3	1	1850-1859	55	1860-1869	75	1840-1849	63	1850-1859	55	1840-1849	35	0	1
1850-1859	0	NA	1	1850-1859	12	12	1	1850-1859	60	1790-1799	44	1840-1849	50	1850-1859	58	1870-1879	12	2	1
1880-1889	0	NA	1	1850-1859	4	4	1	1880-1889	56	1790-1799	45	1840-1849	46	1850-1859	52	1890-1899	15	0	1
1880-1889	0	NA	1	1860-1869	9	9	1	1880-1889	62	1790-1799	47	1840-1849	61	1850-1859	52	1890-1899	16	0	1
1850-1859	0	NA	1	1790-1799	27	27	1	1850-1859	60	1790-1799	50	1840-1849	42	1850-1859	53	1880-1889	3	0	1
1860-1869	0	NA	1	1790-1799	18	18	1	1860-1869	63	1790-1799	53	1840-1849	48	1850-1859	66	1890-1899	5	1	1
1860-1869	0	NA	1	1790-1799	2	2	1	1860-1869	70	1800-1809	54	1840-1849	58	1850-1859	46	1870-1879	7	0	1
1820-1829	0	NA	1	1790-1799	13	13	1	1820-1829	74	1800-1809	56	1840-1849	44	1850-1859	60	1900-1909	13	10	1
1800-1809	0	NA	1	1790-1799	1	1	1	1800-1809	58	1800-1809	58	1840-1849	53	1850-1859	56	1890-1899	17	0	1
1810-1819	0	0	1	1800-1809	0	0	1	1810-1819	69	1800-1809	59	1840-1849	42	1850-1859	46	1890-1899	17	17	1
1840-1849	0	0	1	1800-1809	0	0	1	1840-1849	64	1800-1809	63	1840-1849	51	1850-1859	62	1870-1879	30	30	1
1930-1939	3	3	1	1800-1809	16	16	1	1930-1939	74	1810-1819	64	1840-1849	62	1850-1859	50	1890-1899	13	13	1
1830-1839	3	3	1	1800-1809	14	14	1	1830-1839	55	1810-1819	68	1840-1849	51	1850-1859	70	1900-1909	7	1	0
1840-1849	23	23	1	1800-1809	0	0	1	1840-1849	60	1790-1799	48	1850-1859	53	1850-1859	53	1890-1899	23	23	1
1840-1849	17	17	1	1810-1819	2	2	1	1840-1849	65	1800-1809	53	1850-1859	47	1850-1859	62	1900-1909	5	1	1
1850-1859	14	14	1	1810-1819	6	6	1	1850-1859	68	1800-1809	57	1850-1859	64	1850-1859	52	1900-1909	9	9	1
1850-1859	0	0	1	1790-1799	10	10	1	1850-1859	71	1790-1799	49	1850-1859	47	1850-1859	62	1920-1929	22	22	1
1850-1859	11	11	1	1800-1809	29	29	1	1850-1859	72	1800-1809	54	1850-1859	50	1850-1859	51	1910-1919	27	27	0
1850-1859	1	1	1	1800-1809	31	31	1	1850-1859	76	1800-1809	56	1850-1859	43	1850-1859	52	1920-1929	6	6	1
1890-1899	1	1	1	1790-1799	1	1	1	1890-1899	59	1810-1819	60	1850-1859	50	1850-1859	56	1940-1949	1	1	1
1870-1879	9	9	1	1800-1809	1	1	1	1870-1879	55	1800-1809	60	1850-1859	54	1850-1859	68	1940-1949	9	9	1
1870-1879	5	5	1	1800-1809	4	4	1	1870-1879	59	1930-1939	73	1850-1859	69	1850-1859	61	1920-1929	4	4	1
1890-1899	0	0	1	1810-1819	28	28	1	1890-1899	59	1830-1839	48	1850-1859	65	1850-1859	47	1930-1939	8	8	1
1890-1899	0	0	0	1800-1809	29	29	1	1890-1899	64	1840-1849	53	1850-1859	55	1850-1859	45	1930-1939	12	12	1
1800-1809	0	0	1	1930-1939	0	NA	1	1800-1809	59	1840-1849	59	1850-1859	43	1850-1859	69	1930-1939	12	2	1
1810-1819	2	2	1	1830-1839	3	3	1	1810-1819	61	1850-1859	62	1850-1859	45	1850-1859	56	1930-1939	18	7	1
1810-1819	25	25	1	1840-1849	24	24	1	1810-1819	63	1850-1859	64	1850-1859	46	1850-1859	58	1930-1939	9	9	1
1890-1899	2	2	0	1840-1849	18	18	1	1890-1899	51	1850-1859	66	1850-1859	48	1850-1859	59	1940-1949	7	6	1
1890-1899	0	0	0	1850-1859	16	16	1	1890-1899	53	1850-1859	69	1850-1859	56	1850-1859	37	1930-1939	17	17	1
1810-1819	21	21	1	1850-1859	0	0	1	1810-1819	68	1810-1819	63	1850-1859	67	1850-1859	56	1940-1949	6	6	0
1840-1849	32	32	1	1850-1859	15	15	1	1840-1849	56	1810-1819	67	1850-1859	37	1850-1859	61	1940-1949	4	3	1
1860-1869	1	1	1	1850-1859	1	1	1	1860-1869	47	1810-1819	68	1850-1859	61	1850-1859	49	1950-1959	6	6	0
1860-1869	8	8	1	1810-1819	26	26	1	1860-1869	48	1840-1849	55	1850-1859	46	1850-1859	51	1940-1949	11	4	1
1840-1849	26	26	1	1810-1819	0	0	1	1840-1849	58	1870-1879	59	1850-1859	68	1850-1859	45	1930-1939	16	0	1
1840-1849	17	17	1	1810-1819	21	21	1	1840-1849	61	1870-1879	61	1850-1859	45	1850-1859	53	1940-1949	2	2	0
1840-1849	17	17	1	1840-1849	28	28	1	1840-1849	64	1890-1899	86	1850-1859	53	1850-1859	60	1950-1959	3	3	1
1850-1859	22	22	1	1870-1879	0	NA	1	1850-1859	66	1890-1899	88	1850-1859	47	1850-1859	69	1950-1959	7	7	1
1850-1859	19	19	1	1870-1879	0	NA	1	1850-1859	68	1840-1849	59	1850-1859	50	1850-1859	51	1950-1959	8	0	1
1870-1879	0	NA	1	1890-1899	0	NA	1	1870-1879	46	1850-1859	61	1850-1859	46	1850-1859	48	1950-1959	9	9	0
1870-1879	0	NA	1	1890-1899	0	NA	1	1870-1879	48	1870-1879	61	1850-1859	60	1850-1859	49	1950-1959	3	1	1
1870-1879	0	NA	1	1840-1849	0	0	1	1870-1879	49	1870-1879	74	1850-1859	50	1850-1859	43	1950-1959	10	10	1
1880-1889	0	NA	1	1850-1859	22	22	1	1880-1889	51	1870-1879	65	1850-1859	45	1850-1859	56	1940-1949	4	0	0
1880-1889	0	NA	1	1870-1879	0	NA	1	1880-1889	53	1870-1879	82	1850-1859	42	1850-1859	52	1950-1959	7	0	1
1880-1889	0	NA	1	1870-1879	0	NA	1	1880-1889	56	1890-1899	62	1850-1859	41	1850-1859	54	1950-1959	8	8	1
1850-1859	17	17	1	1870-1879	0	NA	1	1850-1859	71	1890-1899	63	1850-1859	56	1850-1859	62	1810-1819	19	8	1
1860-1869	13	13	1	1870-1879	1	1	1	1860-1869	75	1870-1879	85	1850-1859	55	1850-1859	52	1840-1849	14	8	1
1820-1829	18	18	1	1890-1899	2	2	0	1820-1829	71	1890-1899	60	1850-1859	50	1850-1859	60	1870-1879	11	6	1
1820-1829	16	16	1	1890-1899	1	1	0	1820-1829	73	1890-1899	62	1850-1859	51	1850-1859	66	1860-1869	21	0	1
1820-1829	13	13	1	1870-1879	0	NA	1	1820-1829	76	1890-1899	64	1850-1859	42	1850-1859	56	1870-1879	6	6	1
1820-1829	9	9	1	1890-1899	4	4	0	1820-1829	80	1870-1879	88	1850-1859	53	1850-1859	48	1900-1909	1	0	0
1840-1849	14	14	1	1890-1899	2	2	0	1840-1849	65	1820-1829	71	1850-1859	52	1850-1859	61	1890-1899	21	9	1
1840-1849	23	23	1	1890-1899	0	0	0	1840-1849	70	1850-1859	66	1850-1859	45	1850-1859	58	1950-1959	13	13	1
1870-1879	16	16	1	1870-1879	0	NA	1	1870-1879	59	1850-1859	67	1850-1859	53	1850-1859	56	1920-1929	24	18	1
1870-1879	18	18	1	1820-1829	18	18	1	1870-1879	62	1850-1859	69	1850-1859	54	1850-1859	54	1950-1959	4	0	0
1870-1879	15	15	1	1850-1859	0	0	1	1870-1879	65	1860-1869	72	1850-1859	46	1850-1859	82	1950-1959	7	7	1
1900-1909	10	10	1	1850-1859	16	16	1	1900-1909	60	1860-1869	74	1850-1859	64	1850-1859	50	1930-1939	9	0	1
1900-1909	8	8	1	1850-1859	14	14	1	1900-1909	62	1860-1869	78	1850-1859	49	1850-1859	62	1830-1839	25	0	1
1900-1909	0	0	1	1860-1869	12	12	1	1900-1909	63	1820-1829	74	1850-1859	51	1850-1859	62	1870-1879	12	0	1
1910-1919	4	4	1	1860-1869	9	9	1	1910-1919	66	1820-1829	77	1850-1859	52	1850-1859	49	1870-1879	19	0	1
1910-1919	2	2	1	1860-1869	5	5	1	1910-1919	68	1830-1839	48	1850-1859	57	1850-1859	56	1860-1869	33	10	1
1940-1949	3	3	1	1820-1829	1	1	1	1940-1949	68	1830-1839	49	1850-1859	50	1850-1859	47	1880-1889	4	2	1
1910-1919	0	NA	1	1820-1829	4	4	1	1910-1919	72	1850-1859	54	1850-1859	52	1850-1859	43	1880-1889	1	0	1
1920-1929	0	NA	1	1830-1839	3	3	1	1920-1929	75	1860-1869	56	1850-1859	50	1850-1859	65	1870-1879	14	10	1
1920-1929	0	NA	1	1830-1839	32	32	1	1920-1929	75	1860-1869	57	1850-1859	43	1850-1859	62	1890-1899	1	0	1
1920-1929	0	NA	1	1850-1859	0	0	1	1920-1929	77	1860-1869	60	1850-1859	41	1850-1859	55	1830-1839	21	21	1
1880-1889	12	12	1	1860-1869	5	5	1	1880-1889	68	1840-1849	56	1850-1859	46	1850-1859	55	1870-1879	4	4	0
1910-1919	5	5	1	1860-1869	4	4	1	1910-1919	65	1870-1879	70	1850-1859	55	1850-1859	62	1860-1869	20	20	1
1910-1919	1	1	1	1860-1869	1	1	1	1910-1919	69	1870-1879	71	1850-1859	49	1850-1859	60	1900-1909	4	0	1
1920-1929	0	NA	1	1840-1849	32	32	1	1920-1929	75	1870-1879	72	1850-1859	57	1850-1859	56	1810-1819	42	8	1
1920-1929	0	NA	1	1870-1879	0	NA	1	1920-1929	77	1870-1879	74	1850-1859	54	1850-1859	53	1830-1839	28	27	1
1840-1849	20	20	1	1870-1879	0	NA	1	1840-1849	72	1880-1889	76	1850-1859	60	1850-1859	52	1840-1849	7	6	1
1870-1879	0	0	1	1870-1879	0	NA	1	1870-1879	70	1880-1889	78	1850-1859	53	1850-1859	70	1850-1859	3	3	1
1800-1809	0	NA	1	1870-1879	0	NA	1	1800-1809	51	1880-1889	80	1850-1859	52	1850-1859	44	1860-1869	27	3	1
1820-1829	0	NA	1	1880-1889	0	NA	1	1820-1829	60	1840-1849	60	1850-1859	40	1850-1859	57	1870-1879	9	8	1
1840-1849	0	NA	1	1880-1889	0	NA	1	1840-1849	80	1840-1849	49	1850-1859	47	1850-1859	48	1870-1879	9	0	1
1800-1809	0	NA	1	1880-1889	0	NA	1	1800-1809	57	1840-1849	51	1850-1859	49	1850-1859	61	1850-1859	16	5	1
1830-1839	20	20	1	1840-1849	6	6	1	1830-1839	64	1840-1849	54	1850-1859	61	1850-1859	60	1870-1879	21	14	1
1810-1819	0	NA	1	1840-1849	0	0	1	1810-1819	64	1840-1849	57	1850-1859	43	1850-1859	50	1880-1889	9	9	0
1810-1819	0	NA	1	1840-1849	0	NA	1	1810-1819	67	1850-1859	59	1850-1859	61	1850-1859	55	1890-1899	2	1	0
1840-1849	0	NA	1	1840-1849	0	NA	1	1840-1849	59	1870-1879	57	1850-1859	57	1850-1859	52	1900-1909	12	0	1
1840-1849	0	NA	1	1840-1849	0	NA	1	1840-1849	61	1870-1879	58	1850-1859	52	1850-1859	52	1890-1899	3	0	1
1840-1849	0	NA	1	1850-1859	0	NA	1	1840-1849	62	1870-1879	60	1850-1859	59	1850-1859	48	1860-1869	33	28	1
1840-1849	0	NA	1	1870-1879	4	4	1	1840-1849	63	1880-1889	62	1850-1859	56	1850-1859	44	1890-1899	13	3	1
1840-1849	0	NA	1	1870-1879	3	3	1	1840-1849	65	1880-1889	64	1850-1859	50	1850-1859	45	1890-1899	6	6	0
1840-1849	0	NA	1	1870-1879	6	6	1	1840-1849	66	1880-1889	66	1850-1859	53	1850-1859	52	1900-1909	5	5	1
1900-1909	0	0	1	1880-1889	4	4	1	1900-1909	50	1850-1859	62	1850-1859	50	1850-1859	68	1870-1879	38	37	1
1900-1909	0	NA	1	1880-1889	2	2	1	1900-1909	53	1850-1859	60	1850-1859	60	1850-1859	56	1890-1899	12	12	0
1920-1929	4	4	1	1880-1889	1	1	1	1920-1929	50	1870-1879	58	1850-1859	59	1850-1859	50	1900-1909	10	7	0
1900-1909	0	NA	1	1850-1859	0	NA	1	1900-1909	56	1870-1879	60	1850-1859	55	1850-1859	45	1920-1929	4	0	0
1900-1909	0	NA	1	1850-1859	0	NA	1	1900-1909	60	1870-1879	61	1850-1859	68	1850-1859	61	1820-1829	27	9	1
1910-1919	0	NA	1	1870-1879	21	21	1	1910-1919	62	1880-1889	63	1850-1859	49	1850-1859	56	1860-1869	3	2	1
1910-1919	0	NA	1	1870-1879	0	0	1	1910-1919	65	1880-1889	65	1850-1859	58	1850-1859	55	1870-1879	19	0	1
1850-1859	0	NA	1	1870-1879	8	8	1	1850-1859	68	1880-1889	67	1850-1859	46	1850-1859	56	1850-1859	20	10	1
1850-1859	0	0	1	1880-1889	16	16	1	1850-1859	55	1850-1859	65	1850-1859	52	1850-1859	58	1880-1889	8	7	0
1850-1859	9	9	1	1880-1889	14	14	1	1850-1859	56	1860-1869	68	1850-1859	44	1850-1859	65	1880-1889	16	0	1
1850-1859	13	13	1	1880-1889	12	12	1	1850-1859	60	1790-1799	46	1850-1859	56	1850-1859	53	1820-1829	43	1	1
1860-1869	2	2	1	1850-1859	0	NA	1	1860-1869	63	1810-1819	64	1850-1859	56	1850-1859	43	1860-1869	15	12	1
1860-1869	7	7	1	1860-1869	0	NA	1	1860-1869	66	1840-1849	63	1850-1859	50	1850-1859	51	1890-1899	2	2	0
1890-1899	0	NA	1	1790-1799	0	0	1	1890-1899	73	1840-1849	67	1850-1859	58	1850-1859	60	1870-1879	6	6	0
1890-1899	0	NA	1	1810-1819	25	25	1	1890-1899	75	1840-1849	70	1850-1859	58	1850-1859	58	1890-1899	2	2	0
1890-1899	0	NA	1	1840-1849	14	14	1	1890-1899	77	1870-1879	63	1850-1859	55	1850-1859	51	1860-1869	9	6	0
1900-1909	0	NA	1	1840-1849	20	20	1	1900-1909	79	1820-1829	42	1850-1859	50	1850-1859	55	1890-1899	2	2	0
1900-1909	0	NA	1	1840-1849	17	17	1	1900-1909	80	1840-1849	62	1850-1859	43	1850-1859	53	1830-1839	27	27	1
1810-1819	0	NA	1	1870-1879	0	0	1	1810-1819	60	1830-1839	53	1850-1859	53	1850-1859	62	1880-1889	11	0	1
1850-1859	24	24	1	1820-1829	15	15	1	1850-1859	60	1840-1849	54	1850-1859	56	1850-1859	47	1860-1869	40	22	1
1880-1889	23	23	1	1840-1849	0	NA	1	1880-1889	41	1840-1849	57	1850-1859	53	1850-1859	59	1890-1899	6	6	0
1920-1929	0	NA	1	1830-1839	4	4	1	1920-1929	76	1840-1849	58	1850-1859	53	1850-1859	52	1900-1909	5	5	0
1920-1929	0	NA	1	1840-1849	7	7	1	1920-1929	80	1840-1849	59	1850-1859	61	1850-1859	52	1920-1929	2	2	1
1890-1899	11	11	1	1840-1849	0	0	1	1890-1899	53	1840-1849	61	1850-1859	48	1850-1859	38	1950-1959	2	0	0
1910-1919	19	19	1	1840-1849	16	16	1	1910-1919	58	1840-1849	62	1850-1859	62	1850-1859	43	1910-1919	6	6	1
1920-1929	8	8	1	1840-1849	2	2	1	1920-1929	69	1870-1879	55	1850-1859	51	1850-1859	62	1890-1899	3	0	1
1900-1909	0	0	1	1840-1849	13	13	1	1900-1909	65	1900-1909	68	1850-1859	49	1850-1859	61	1890-1899	19	0	1
1920-1929	9	9	1	1840-1849	11	11	1	1920-1929	68	1930-1939	59	1850-1859	42	1850-1859	65	1900-1909	5	5	0
1930-1939	7	7	1	1870-1879	0	NA	1	1930-1939	70	1930-1939	65	1850-1859	50	1850-1859	61	1830-1839	15	8	1
1930-1939	3	3	1	1900-1909	20	20	1	1930-1939	75	1870-1879	58	1850-1859	65	1850-1859	62	1870-1879	22	1	1
1940-1949	0	NA	1	1930-1939	23	23	1	1940-1949	81	1870-1879	60	1850-1859	51	1850-1859	48	1860-1869	43	1	1
1880-1889	23	23	1	1930-1939	17	17	1	1880-1889	48	1880-1889	63	1850-1859	61	1850-1859	68	1890-1899	17	10	0
1880-1889	10	10	1	1870-1879	0	NA	1	1880-1889	54	1880-1889	66	1850-1859	42	1850-1859	65	1910-1919	8	0	0
1890-1899	12	12	1	1870-1879	0	NA	1	1890-1899	59	1880-1889	69	1850-1859	62	1850-1859	52	1890-1899	2	2	0
1890-1899	9	9	1	1880-1889	0	NA	1	1890-1899	61	1850-1859	64	1850-1859	49	1850-1859	48	1900-1909	25	13	1
1870-1879	11	11	1	1880-1889	0	NA	1	1870-1879	73	1850-1859	66	1850-1859	54	1850-1859	68	1890-1899	8	8	0
1950-1959	7	7	1	1880-1889	0	NA	1	1950-1959	49	1850-1859	68	1850-1859	49	1850-1859	44	1830-1839	35	35	1
1860-1869	0	NA	1	1850-1859	9	9	1	1860-1869	64	1850-1859	71	1850-1859	56	1850-1859	76	1850-1859	29	29	1
1910-1919	0	NA	1	1850-1859	0	0	1	1910-1919	74	1860-1869	74	1850-1859	59	1850-1859	51	1870-1879	31	21	1
1860-1869	0	NA	1	1850-1859	6	6	1	1860-1869	66	1860-1869	77	1850-1859	44	1850-1859	60	1880-1889	14	0	1
1900-1909	0	NA	1	1850-1859	2	2	1	1900-1909	49	1890-1899	71	1850-1859	52	1850-1859	67	1890-1899	3	3	0
1890-1899	4	4	1	1860-1869	0	NA	1	1890-1899	51	1890-1899	73	1850-1859	45	1850-1859	49	1890-1899	40	39	1
1920-1929	1	1	1	1860-1869	0	NA	1	1920-1929	64	1940-1949	80	1850-1859	60	1850-1859	60	1890-1899	7	7	0
1930-1939	12	12	1	1890-1899	7	7	1	1930-1939	72	1940-1949	83	1850-1859	56	1850-1859	52	1920-1929	4	4	1
1900-1909	0	NA	1	1890-1899	5	5	1	1900-1909	66	1890-1899	75	1850-1859	47	1850-1859	46	1900-1909	23	23	1
1870-1879	4	4	1	1940-1949	7	7	1	1870-1879	71	1900-1909	77	1850-1859	45	1850-1859	61	1920-1929	2	0	0
1800-1809	0	NA	1	1940-1949	5	5	1	1800-1809	59	1920-1929	60	1850-1859	63	1850-1859	56	1890-1899	12	11	0
1860-1869	1	1	1	1890-1899	3	3	1	1860-1869	64	1920-1929	62	1850-1859	43	1850-1859	64	1900-1909	4	4	0
1870-1879	6	6	1	1900-1909	1	1	1	1870-1879	55	1900-1909	79	1850-1859	61	1850-1859	50	1950-1959	2	0	1
1880-1889	11	11	1	1920-1929	5	5	1	1880-1889	58	1800-1809	54	1850-1859	40	1850-1859	52	1940-1949	2	1	1
1850-1859	0	NA	1	1920-1929	3	3	1	1850-1859	61	1940-1949	63	1850-1859	57	1850-1859	71	1950-1959	2	2	1
1890-1899	0	0	1	1900-1909	0	NA	1	1890-1899	54	1950-1959	73	1850-1859	50	1850-1859	70	1920-1929	9	3	1
1830-1839	12	12	1	1800-1809	0	NA	1	1830-1839	49	1920-1929	61	1850-1859	44	1850-1859	56	1940-1949	7	0	0
1850-1859	0	NA	1	1940-1949	0	NA	1	1850-1859	62	1920-1929	64	1850-1859	54	1850-1859	58	1920-1929	6	0	1
1850-1859	8	8	1	1950-1959	0	NA	1	1850-1859	60	1890-1899	59	1850-1859	48	1850-1859	66	1950-1959	5	5	1
1860-1869	0	NA	1	1920-1929	16	16	1	1860-1869	69	1920-1929	68	1850-1859	58	1850-1859	50	1830-1839	2	2	1
1810-1819	13	13	1	1920-1929	13	13	1	1810-1819	69	1920-1929	67	1850-1859	51	1850-1859	53	1870-1879	10	10	0
1830-1839	20	20	1	1890-1899	11	11	1	1830-1839	49	1930-1939	75	1850-1859	51	1850-1859	64	1820-1829	35	23	1
1860-1869	2	2	1	1920-1929	0	NA	1	1860-1869	53	1900-1909	71	1850-1859	52	1850-1859	69	1870-1879	16	13	1
1870-1879	1	1	1	1920-1929	11	11	1	1870-1879	56	1930-1939	58	1850-1859	46	1850-1859	55	1890-1899	18	16	1
1870-1879	6	6	1	1930-1939	2	2	1	1870-1879	59	1900-1909	64	1850-1859	59	1850-1859	64	1940-1949	8	8	0
1840-1849	17	17	1	1900-1909	0	0	1	1840-1849	52	1850-1859	65	1850-1859	41	1850-1859	54	1950-1959	4	0	1
1840-1849	14	14	1	1930-1939	14	14	1	1840-1849	55	1860-1869	68	1850-1859	55	1850-1859	56	1920-1929	13	13	1
1860-1869	29	29	1	1900-1909	20	20	1	1860-1869	51	1930-1939	59	1850-1859	46	1850-1859	55	1890-1899	15	15	0
1890-1899	0	0	1	1850-1859	0	NA	1	1890-1899	46	1860-1869	62	1850-1859	67	1850-1859	76	1950-1959	4	4	0
1890-1899	5	5	1	1860-1869	0	NA	1	1890-1899	48	1900-1909	68	1850-1859	63	1850-1859	72	1950-1959	2	2	0
1870-1879	19	19	1	1930-1939	4	4	1	1870-1879	63	1890-1899	51	1850-1859	67	1850-1859	45	1910-1919	13	4	1
1840-1849	11	11	1	1860-1869	23	23	1	1840-1849	58	1920-1929	48	1850-1859	48	1850-1859	63	1930-1939	4	4	0
1840-1849	8	8	1	1900-1909	1	1	1	1840-1849	61	1930-1939	56	1850-1859	58	1850-1859	56	1900-1909	6	0	1
1900-1909	10	10	0	1890-1899	30	30	1	1900-1909	49	1900-1909	66	1850-1859	44	1850-1859	51	1890-1899	21	0	1
1920-1929	23	23	1	1920-1929	1	1	1	1920-1929	42	1870-1879	64	1850-1859	59	1850-1859	49	1890-1899	3	3	0
1920-1929	25	25	1	1930-1939	31	31	0	1920-1929	46	1940-1949	66	1850-1859	47	1850-1859	49	1900-1909	1	1	0
1930-1939	3	3	1	1900-1909	15	15	1	1930-1939	50	1940-1949	64	1850-1859	46	1850-1859	59	1940-1949	3	0	1
1930-1939	16	16	1	1870-1879	0	NA	1	1930-1939	55	1950-1959	71	1850-1859	57	1850-1859	49	1900-1909	3	0	0
1900-1909	8	8	0	1940-1949	12	12	1	1900-1909	51	1870-1879	52	1850-1859	61	1850-1859	54	1890-1899	7	5	0
1900-1909	5	5	0	1940-1949	13	13	1	1900-1909	54	1890-1899	79	1850-1859	52	1850-1859	52	1900-1909	14	14	0
1900-1909	2	2	0	1950-1959	7	7	1	1900-1909	58	1850-1859	45	1850-1859	43	1850-1859	45	1900-1909	2	2	0
1910-1919	0	0	0	1870-1879	30	30	1	1910-1919	59	1820-1829	72	1850-1859	41	1850-1859	54	1890-1899	13	7	0
1850-1859	5	5	1	1890-1899	0	0	1	1850-1859	65	1830-1839	81	1850-1859	59	1850-1859	52	1930-1939	3	0	0
1850-1859	0	0	1	1850-1859	0	NA	1	1850-1859	67	1870-1879	67	1850-1859	62	1850-1859	55	1890-1899	5	0	1
1860-1869	0	NA	1	1820-1829	16	16	1	1860-1869	72	1900-1909	56	1850-1859	56	1850-1859	41	1930-1939	7	7	0
1810-1819	17	17	1	1830-1839	6	6	1	1810-1819	64	1870-1879	72	1850-1859	44	1850-1859	57	1940-1949	7	0	1
1880-1889	3	3	1	1870-1879	18	18	1	1880-1889	64	1880-1889	75	1850-1859	46	1850-1859	65	1940-1949	10	0	1
1890-1899	0	NA	1	1900-1909	2	2	1	1890-1899	69	1900-1909	59	1850-1859	58	1850-1859	60	1940-1949	8	8	0
1890-1899	0	NA	1	1870-1879	13	13	1	1890-1899	69	1810-1819	68	1850-1859	56	1850-1859	56	1910-1919	2	2	1
1920-1929	27	27	1	1880-1889	10	10	1	1920-1929	59	1830-1839	52	1850-1859	56	1850-1859	58	1930-1939	2	0	1
1940-1949	0	0	1	1900-1909	3	3	1	1940-1949	52	1860-1869	51	1850-1859	59	1850-1859	49	1940-1949	8	0	1
1920-1929	20	20	1	1810-1819	14	14	1	1920-1929	61	1870-1879	54	1850-1859	67	1850-1859	59	1950-1959	5	5	1
1920-1929	26	26	1	1830-1839	10	10	1	1920-1929	64	1870-1879	57	1850-1859	50	1850-1859	53	1950-1959	6	6	0
1920-1929	25	25	1	1860-1869	0	NA	1	1920-1929	66	1840-1849	55	1850-1859	46	1850-1859	54	1950-1959	4	4	1
1890-1899	0	NA	1	1870-1879	0	NA	1	1890-1899	71	1840-1849	58	1850-1859	41	1850-1859	68	1920-1929	6	6	0
1890-1899	0	NA	1	1870-1879	0	NA	1	1890-1899	73	1840-1849	61	1850-1859	55	1850-1859	68	1930-1939	4	4	1
1900-1909	0	NA	1	1840-1849	7	7	1	1900-1909	78	1840-1849	64	1850-1859	47	1850-1859	56	1940-1949	4	3	1
1920-1929	2	2	1	1840-1849	4	4	1	1920-1929	61	1870-1879	60	1850-1859	44	1850-1859	55	1920-1929	11	0	0
1920-1929	1	1	1	1840-1849	1	1	1	1920-1929	62	1870-1879	61	1850-1859	52	1850-1859	62	1950-1959	8	7	1
1860-1869	0	NA	1	1840-1849	0	NA	1	1860-1869	59	1870-1879	63	1850-1859	55	1850-1859	54	1830-1839	8	0	1
1810-1819	15	15	1	1870-1879	1	1	1	1810-1819	67	1880-1889	65	1850-1859	54	1850-1859	54	1830-1839	6	5	1
1850-1859	0	0	1	1870-1879	3	3	1	1850-1859	41	1880-1889	67	1850-1859	60	1850-1859	51	1840-1849	7	0	1
1860-1869	1	1	1	1870-1879	19	19	1	1860-1869	42	1880-1889	69	1850-1859	66	1850-1859	53	1860-1869	1	0	1
1860-1869	27	27	1	1880-1889	7	7	1	1860-1869	44	1880-1889	71	1850-1859	56	1850-1859	58	1800-1809	7	3	1
1880-1889	0	NA	1	1880-1889	15	15	1	1880-1889	43	1880-1889	72	1850-1859	40	1850-1859	51	1870-1879	10	7	1
1880-1889	0	NA	1	1880-1889	13	13	1	1880-1889	47	1850-1859	67	1850-1859	53	1850-1859	52	1880-1889	2	0	1
1880-1889	0	NA	1	1880-1889	11	11	1	1880-1889	49	1870-1879	63	1850-1859	49	1850-1859	55	1890-1899	6	0	0
1950-1959	4	4	0	1880-1889	10	10	1	1950-1959	63	1880-1889	65	1850-1859	42	1850-1859	68	1890-1899	3	3	0
1890-1899	0	NA	1	1850-1859	0	NA	1	1890-1899	59	1880-1889	68	1850-1859	53	1850-1859	48	1890-1899	6	6	1
1860-1869	24	24	1	1870-1879	11	11	1	1860-1869	47	1880-1889	70	1850-1859	49	1850-1859	59	1860-1869	4	4	1
1890-1899	0	NA	1	1880-1889	9	9	1	1890-1899	51	1880-1889	72	1850-1859	52	1850-1859	56	1930-1939	13	13	1
1860-1869	22	22	1	1880-1889	7	7	1	1860-1869	50	1850-1859	70	1850-1859	50	1850-1859	70	1790-1799	8	0	1
1890-1899	0	NA	1	1880-1889	4	4	1	1890-1899	52	1860-1869	75	1850-1859	55	1850-1859	63	1810-1819	9	4	1
1890-1899	0	NA	1	1880-1889	2	2	1	1890-1899	53	1810-1819	70	1850-1859	40	1850-1859	45	1880-1889	10	5	1
1890-1899	0	NA	1	1850-1859	0	NA	1	1890-1899	56	1820-1829	77	1850-1859	49	1850-1859	45	1800-1809	7	7	1
1890-1899	0	NA	1	1860-1869	0	NA	1	1890-1899	58	1830-1839	48	1850-1859	42	1850-1859	59	1890-1899	17	3	1
1890-1899	0	NA	1	1810-1819	11	11	1	1890-1899	59	1850-1859	51	1850-1859	55	1850-1859	44	1890-1899	6	0	1
1870-1879	19	19	1	1820-1829	4	4	1	1870-1879	52	1860-1869	57	1850-1859	50	1850-1859	55	1890-1899	3	0	1
1870-1879	1	1	1	1830-1839	21	21	1	1870-1879	55	1860-1869	59	1850-1859	49	1850-1859	50	1890-1899	3	3	1
1810-1819	11	11	1	1850-1859	0	0	1	1810-1819	71	1860-1869	62	1850-1859	55	1850-1859	50	1900-1909	6	1	1
1820-1829	4	4	1	1860-1869	0	NA	1	1820-1829	77	1890-1899	56	1850-1859	48	1850-1859	47	1890-1899	14	14	0
1870-1879	0	NA	1	1860-1869	0	NA	1	1870-1879	45	1890-1899	56	1850-1859	44	1850-1859	64	1900-1909	4	4	0
1890-1899	0	NA	1	1860-1869	0	NA	1	1890-1899	67	1950-1959	62	1850-1859	57	1850-1859	52	1880-1889	25	23	1
1890-1899	0	NA	1	1890-1899	3	3	1	1890-1899	68	1890-1899	59	1850-1859	45	1850-1859	64	1890-1899	2	2	1
1890-1899	0	NA	1	1890-1899	35	35	1	1890-1899	70	1870-1879	67	1850-1859	44	1850-1859	45	1910-1919	10	10	0
1890-1899	0	NA	1	1950-1959	0	0	1	1890-1899	72	1870-1879	70	1850-1859	51	1850-1859	43	1900-1909	1	1	0
1920-1929	12	12	1	1890-1899	13	13	1	1920-1929	61	1870-1879	73	1850-1859	59	1850-1859	52	1900-1909	9	9	0
1940-1949	14	14	0	1870-1879	0	NA	1	1940-1949	51	1830-1839	51	1850-1859	58	1850-1859	52	1900-1909	7	0	1
1950-1959	9	9	0	1870-1879	0	NA	1	1950-1959	56	1840-1849	54	1850-1859	53	1850-1859	69	1890-1899	10	10	0
1920-1929	10	10	1	1870-1879	0	NA	1	1920-1929	63	1850-1859	70	1850-1859	60	1850-1859	60	1900-1909	13	6	0
1920-1929	7	7	1	1830-1839	12	12	1	1920-1929	65	1860-1869	72	1850-1859	67	1850-1859	49	1950-1959	1	0	0
1890-1899	0	NA	1	1840-1849	15	15	1	1890-1899	74	1860-1869	74	1850-1859	52	1850-1859	62	1900-1909	8	8	0
1900-1909	0	NA	1	1850-1859	0	NA	1	1900-1909	78	1920-1929	67	1850-1859	35	1850-1859	59	1900-1909	2	1	1
1950-1959	4	4	0	1860-1869	0	NA	1	1950-1959	46	1950-1959	50	1850-1859	60	1850-1859	47	1930-1939	1	0	0
1900-1909	0	NA	1	1860-1869	0	NA	1	1900-1909	80	1930-1939	68	1850-1859	57	1850-1859	56	1920-1929	16	15	1
1890-1899	8	8	1	1920-1929	21	21	1	1890-1899	67	1950-1959	57	1850-1859	57	1850-1859	64	1950-1959	5	5	0
1910-1919	8	8	1	1950-1959	4	4	0	1910-1919	50	1950-1959	60	1850-1859	51	1850-1859	62	1930-1939	9	9	0
1920-1929	1	1	1	1930-1939	20	20	1	1920-1929	57	1860-1869	77	1850-1859	53	1850-1859	62	1900-1909	15	14	1
1890-1899	7	7	1	1950-1959	10	10	0	1890-1899	69	1860-1869	80	1850-1859	48	1850-1859	63	1900-1909	26	25	1
1890-1899	4	4	1	1950-1959	7	7	0	1890-1899	71	1890-1899	57	1850-1859	51	1850-1859	41	1890-1899	4	3	1
1900-1909	2	2	1	1860-1869	0	NA	1	1900-1909	74	1920-1929	56	1850-1859	51	1850-1859	52	1910-1919	15	4	1
1900-1909	0	NA	1	1860-1869	0	NA	1	1900-1909	76	1890-1899	58	1850-1859	58	1850-1859	54	1910-1919	3	0	1
1850-1859	12	12	1	1890-1899	14	14	1	1850-1859	57	1890-1899	61	1850-1859	48	1850-1859	60	1910-1919	4	3	1
1860-1869	7	7	1	1920-1929	0	0	1	1860-1869	61	1890-1899	63	1850-1859	45	1850-1859	64	1920-1929	13	0	1
1860-1869	1	1	1	1890-1899	13	13	1	1860-1869	68	1890-1899	64	1850-1859	49	1850-1859	56	1920-1929	6	0	1
1870-1879	0	NA	1	1890-1899	0	0	1	1870-1879	72	1870-1879	82	1850-1859	56	1850-1859	50	1940-1949	2	0	1
1870-1879	0	NA	1	1890-1899	8	8	1	1870-1879	73	1870-1879	85	1850-1859	50	1850-1859	57	1930-1939	17	17	1
1870-1879	0	NA	1	1890-1899	7	7	1	1870-1879	80	1840-1849	58	1850-1859	51	1850-1859	51	1940-1949	4	4	0
1860-1869	6	6	1	1870-1879	0	NA	1	1860-1869	64	1840-1849	59	1850-1859	49	1850-1859	49	1950-1959	2	2	0
1860-1869	4	4	1	1870-1879	0	NA	1	1860-1869	66	1840-1849	61	1850-1859	69	1850-1859	73	1950-1959	1	1	0
1890-1899	0	NA	1	1840-1849	11	11	1	1890-1899	51	1850-1859	62	1850-1859	65	1850-1859	79	1940-1949	7	7	1
1890-1899	0	NA	1	1840-1849	0	0	1	1890-1899	55	1850-1859	65	1850-1859	57	1850-1859	71	1940-1949	1	1	0
1860-1869	1	1	1	1840-1849	0	0	1	1860-1869	69	1850-1859	68	1850-1859	54	1850-1859	53	1900-1909	1	1	0
1870-1879	0	NA	1	1850-1859	7	7	1	1870-1879	72	1850-1859	69	1850-1859	44	1850-1859	57	1920-1929	11	10	1
1870-1879	0	NA	1	1850-1859	4	4	1	1870-1879	74	1860-1869	72	1850-1859	51	1850-1859	55	1920-1929	11	8	1
1870-1879	0	NA	1	1850-1859	0	0	1	1870-1879	76	1920-1929	60	1850-1859	53	1850-1859	56	1940-1949	4	4	1
1870-1879	0	NA	1	1850-1859	0	0	1	1870-1879	78	1920-1929	61	1850-1859	42	1850-1859	45	1950-1959	2	2	0
1890-1899	0	NA	1	1860-1869	0	NA	1	1890-1899	56	1920-1929	63	1850-1859	43	1850-1859	49	1950-1959	8	8	0
1880-1889	0	NA	1	1920-1929	13	13	1	1880-1889	81	1950-1959	67	1850-1859	42	1850-1859	46	1930-1939	7	7	1
1890-1899	0	NA	1	1920-1929	12	12	1	1890-1899	56	1950-1959	58	1850-1859	49	1850-1859	55	1940-1949	7	0	1
1890-1899	0	NA	1	1920-1929	9	9	1	1890-1899	57	1950-1959	63	1850-1859	69	1850-1859	58	1930-1939	7	7	1
1880-1889	0	NA	1	1950-1959	0	NA	1	1880-1889	82	1920-1929	69	1850-1859	50	1850-1859	60	1930-1939	3	3	0
1880-1889	0	NA	1	1950-1959	7	7	0	1880-1889	85	1930-1939	76	1850-1859	54	1850-1859	52	1950-1959	5	5	0
1860-1869	4	4	1	1950-1959	2	2	0	1860-1869	65	1860-1869	74	1850-1859	45	1850-1859	57	1940-1949	14	3	0
1880-1889	10	10	0	1920-1929	4	4	1	1880-1889	42	1860-1869	77	1850-1859	51	1850-1859	66	1950-1959	5	5	0
1880-1889	12	12	0	1930-1939	0	NA	1	1880-1889	44	1860-1869	79	1850-1859	48	1850-1859	65	1800-1809	29	0	1
1890-1899	0	0	1	1860-1869	0	NA	1	1890-1899	48	1920-1929	59	1850-1859	40	1850-1859	50	1830-1839	13	0	1
1890-1899	7	7	0	1860-1869	0	NA	1	1890-1899	49	1950-1959	62	1850-1859	63	1850-1859	61	1850-1859	51	3	1
1890-1899	0	0	0	1860-1869	0	NA	1	1890-1899	51	1950-1959	64	1850-1859	65	1850-1859	62	1870-1879	24	12	1
1890-1899	1	1	1	1920-1929	22	22	1	1890-1899	52	1950-1959	68	1850-1859	63	1850-1859	58	1820-1829	34	34	1
1890-1899	0	0	0	1950-1959	7	7	0	1890-1899	55	1920-1929	60	1850-1859	71	1850-1859	48	1840-1849	47	39	1
1880-1889	0	NA	1	1950-1959	5	5	0	1880-1889	83	1920-1929	62	1850-1859	55	1850-1859	61	1870-1879	12	12	0
1870-1879	2	2	1	1950-1959	2	2	0	1870-1879	60	1820-1829	54	1850-1859	54	1850-1859	43	1880-1889	6	0	1
1870-1879	0	NA	1	1920-1929	21	21	1	1870-1879	63	1820-1829	56	1850-1859	69	1850-1859	47	1890-1899	5	0	1
1890-1899	17	17	1	1920-1929	19	19	1	1890-1899	60	1830-1839	60	1850-1859	62	1850-1859	51	1950-1959	6	0	1
1870-1879	0	NA	1	1820-1829	9	9	1	1870-1879	66	1830-1839	63	1850-1859	58	1850-1859	56	1930-1939	4	2	1
1870-1879	0	NA	1	1820-1829	10	10	1	1870-1879	68	1830-1839	66	1850-1859	53	1850-1859	56	1940-1949	6	6	0
1880-1889	0	NA	1	1830-1839	3	3	1	1880-1889	72	1840-1849	71	1850-1859	60	1850-1859	51	1950-1959	2	2	1
1870-1879	0	0	1	1830-1839	3	3	1	1870-1879	60	1840-1849	71	1850-1859	44	1850-1859	51	1880-1889	13	0	1
1870-1879	0	NA	1	1830-1839	0	0	1	1870-1879	63	1880-1889	46	1850-1859	57	1850-1859	44	1890-1899	7	6	0
1870-1879	0	NA	1	1840-1849	0	NA	1	1870-1879	67	1880-1889	48	1850-1859	48	1850-1859	42	1890-1899	5	3	1
1880-1889	0	NA	1	1840-1849	0	NA	1	1880-1889	69	1890-1899	51	1850-1859	51	1860-1869	59	1930-1939	1	0	0
1880-1889	0	NA	1	1880-1889	4	4	1	1880-1889	71	1890-1899	54	1850-1859	52	1860-1869	49	1880-1889	15	0	1
1870-1879	0	0	1	1880-1889	2	2	1	1870-1879	49	1890-1899	56	1850-1859	62	1860-1869	66	1900-1909	1	0	1
1880-1889	22	22	1	1890-1899	0	NA	1	1880-1889	55	1900-1909	58	1850-1859	49	1860-1869	55	1900-1909	1	1	0
1880-1889	20	20	1	1890-1899	0	NA	1	1880-1889	57	1840-1849	73	1850-1859	54	1860-1869	50	1880-1889	12	12	0
1880-1889	16	16	1	1890-1899	0	NA	1	1880-1889	60	1830-1839	52	1850-1859	47	1860-1869	51	1890-1899	3	1	0
1880-1889	14	14	1	1900-1909	0	NA	1	1880-1889	63	1870-1879	68	1850-1859	39	1860-1869	53	1890-1899	6	5	0
1920-1929	0	NA	1	1840-1849	0	NA	1	1920-1929	64	1870-1879	71	1850-1859	53	1860-1869	44	1890-1899	7	6	0
1910-1919	0	NA	1	1830-1839	14	14	1	1910-1919	63	1870-1879	74	1850-1859	43	1860-1869	65	1860-1869	8	2	0
1910-1919	0	NA	1	1870-1879	19	19	1	1910-1919	64	1870-1879	77	1850-1859	60	1860-1869	50	1860-1869	16	13	1
1790-1799	0	NA	1	1870-1879	16	16	1	1790-1799	81	1880-1889	80	1850-1859	59	1860-1869	46	1880-1889	12	12	0
1790-1799	2	2	1	1870-1879	13	13	1	1790-1799	72	1840-1849	53	1850-1859	56	1860-1869	52	1860-1869	22	21	0
1790-1799	0	NA	1	1870-1879	11	11	1	1790-1799	64	1840-1849	55	1850-1859	54	1860-1869	55	1890-1899	4	4	0
1800-1809	0	NA	1	1880-1889	7	7	1	1800-1809	57	1870-1879	55	1850-1859	50	1860-1869	63	1880-1889	7	0	0
1790-1799	9	9	1	1840-1849	13	13	1	1790-1799	53	1870-1879	58	1850-1859	47	1860-1869	59	1880-1889	12	12	0
1790-1799	0	0	1	1840-1849	10	10	1	1790-1799	54	1870-1879	62	1850-1859	52	1860-1869	56	1880-1889	21	21	0
1790-1799	0	0	1	1870-1879	0	NA	1	1790-1799	55	1880-1889	64	1850-1859	64	1860-1869	54	1800-1809	26	17	1
1790-1799	0	0	1	1870-1879	0	NA	1	1790-1799	57	1880-1889	66	1850-1859	70	1860-1869	66	1840-1849	6	6	1
1800-1809	0	0	1	1870-1879	0	NA	1	1800-1809	62	1840-1849	58	1850-1859	74	1860-1869	48	1820-1829	9	9	1
1790-1799	22	22	1	1880-1889	0	NA	1	1790-1799	57	1840-1849	60	1850-1859	61	1860-1869	66	1940-1949	12	12	0
1800-1809	20	20	1	1880-1889	0	NA	1	1800-1809	59	1840-1849	62	1850-1859	70	1860-1869	59	1790-1799	7	0	1
1800-1809	18	18	1	1840-1849	2	2	1	1800-1809	61	1870-1879	65	1850-1859	44	1860-1869	48	1820-1829	8	6	1
1800-1809	13	13	1	1840-1849	1	1	1	1800-1809	66	1880-1889	70	1850-1859	49	1860-1869	49	1920-1929	5	0	1
1790-1799	0	NA	1	1840-1849	4	4	1	1790-1799	58	1880-1889	72	1850-1859	67	1860-1869	65	1950-1959	2	2	1
1790-1799	0	NA	1	1870-1879	0	NA	1	1790-1799	61	1900-1909	53	1850-1859	64	1860-1869	43	1900-1909	1	1	1
1790-1799	0	NA	1	1880-1889	0	NA	1	1790-1799	63	1910-1919	55	1850-1859	45	1860-1869	48	1800-1809	36	8	1
1800-1809	0	NA	1	1880-1889	0	NA	1	1800-1809	65	1940-1949	61	1850-1859	44	1860-1869	57	1900-1909	2	2	0
1800-1809	0	NA	1	1900-1909	0	NA	1	1800-1809	70	1940-1949	63	1850-1859	50	1860-1869	56	1880-1889	11	0	1
1800-1809	0	NA	1	1910-1919	0	NA	1	1800-1809	72	1940-1949	67	1850-1859	66	1860-1869	55	1900-1909	6	6	0
1800-1809	0	NA	1	1940-1949	18	18	1	1800-1809	73	1910-1919	60	1850-1859	53	1860-1869	50	1890-1899	11	5	0
1800-1809	0	NA	1	1940-1949	15	15	1	1800-1809	75	1880-1889	76	1850-1859	50	1860-1869	62	1870-1879	10	0	1
1790-1799	0	NA	0	1940-1949	12	12	1	1790-1799	61	1880-1889	78	1850-1859	49	1860-1869	54	1890-1899	12	10	1
1790-1799	0	NA	0	1910-1919	0	NA	1	1790-1799	65	1850-1859	65	1850-1859	45	1860-1869	61	1870-1879	20	0	1
1800-1809	0	NA	0	1880-1889	0	NA	1	1800-1809	67	1870-1879	64	1850-1859	64	1860-1869	46	1890-1899	11	0	1
1800-1809	0	NA	0	1880-1889	0	NA	1	1800-1809	72	1870-1879	66	1850-1859	67	1860-1869	57	1900-1909	7	1	0
1790-1799	21	21	1	1850-1859	1	1	1	1790-1799	51	1870-1879	68	1850-1859	62	1860-1869	63	1900-1909	5	5	0
1790-1799	20	20	1	1870-1879	0	NA	1	1790-1799	53	1880-1889	71	1850-1859	62	1860-1869	62	1860-1869	28	28	1
1800-1809	19	19	1	1870-1879	0	NA	1	1800-1809	54	1880-1889	72	1850-1859	57	1860-1869	45	1890-1899	9	9	0
1800-1809	16	16	1	1870-1879	0	NA	1	1800-1809	57	1880-1889	75	1850-1859	64	1860-1869	60	1900-1909	1	0	1
1800-1809	15	15	1	1880-1889	0	NA	1	1800-1809	59	1790-1799	55	1850-1859	46	1860-1869	65	1890-1899	11	9	0
1810-1819	8	8	1	1880-1889	0	NA	1	1810-1819	65	1790-1799	58	1850-1859	42	1860-1869	58	1900-1909	2	2	0
1790-1799	3	3	1	1880-1889	0	NA	1	1790-1799	50	1790-1799	61	1850-1859	65	1860-1869	64	1870-1879	20	17	1
1790-1799	21	21	1	1790-1799	9	9	1	1790-1799	53	1790-1799	65	1850-1859	64	1860-1869	50	1900-1909	3	3	0
1800-1809	16	16	1	1790-1799	4	4	1	1800-1809	55	1800-1809	67	1850-1859	50	1860-1869	48	1910-1919	1	0	1
1800-1809	1	1	1	1790-1799	0	0	1	1800-1809	56	1800-1809	69	1850-1859	47	1860-1869	56	1790-1799	25	16	1
1800-1809	0	0	1	1790-1799	0	NA	1	1800-1809	59	1800-1809	74	1850-1859	49	1860-1869	47	1810-1819	10	10	1
1800-1809	13	13	1	1800-1809	0	NA	1	1800-1809	60	1790-1799	46	1850-1859	42	1860-1869	44	1820-1829	10	9	1
1800-1809	1	1	1	1800-1809	0	NA	1	1800-1809	59	1790-1799	48	1850-1859	59	1860-1869	49	1850-1859	33	23	1
1790-1799	13	13	1	1800-1809	0	NA	1	1790-1799	53	1790-1799	50	1850-1859	55	1860-1869	51	1840-1849	28	0	1
1790-1799	11	11	1	1790-1799	2	2	1	1790-1799	55	1800-1809	53	1850-1859	56	1860-1869	46	1860-1869	17	3	1
1790-1799	8	8	1	1790-1799	0	0	1	1790-1799	58	1800-1809	57	1850-1859	56	1860-1869	60	1870-1879	9	9	1
1790-1799	6	6	1	1790-1799	0	NA	1	1790-1799	60	1800-1809	60	1850-1859	53	1860-1869	51	1900-1909	6	0	1
1800-1809	3	3	1	1800-1809	0	NA	1	1800-1809	63	1800-1809	61	1850-1859	40	1860-1869	64	1870-1879	35	0	1
1790-1799	0	NA	1	1800-1809	0	NA	1	1790-1799	74	1800-1809	62	1850-1859	41	1860-1869	95	1890-1899	9	4	1
1790-1799	1	1	1	1800-1809	0	NA	1	1790-1799	52	1790-1799	60	1850-1859	47	1860-1869	60	1900-1909	5	0	1
1800-1809	17	17	1	1800-1809	0	NA	1	1800-1809	55	1790-1799	65	1850-1859	58	1860-1869	47	1920-1929	5	0	0
1810-1819	1	1	1	1800-1809	0	NA	1	1810-1819	60	1790-1799	68	1850-1859	51	1860-1869	43	1910-1919	1	0	0
1810-1819	0	0	1	1790-1799	0	NA	1	1810-1819	64	1800-1809	75	1850-1859	54	1860-1869	53	1870-1879	17	17	0
1810-1819	4	4	1	1790-1799	0	NA	1	1810-1819	67	1790-1799	43	1850-1859	61	1860-1869	65	1900-1909	7	7	0
1800-1809	3	3	1	1790-1799	0	NA	1	1800-1809	53	1790-1799	45	1850-1859	49	1860-1869	67	1800-1809	18	0	1
1800-1809	1	1	1	1800-1809	0	NA	1	1800-1809	54	1800-1809	46	1850-1859	45	1860-1869	47	1830-1839	22	1	1
1810-1819	11	11	1	1790-1799	14	14	1	1810-1819	61	1800-1809	49	1850-1859	50	1860-1869	50	1860-1869	7	0	1
1810-1819	0	0	1	1790-1799	11	11	1	1810-1819	65	1800-1809	50	1850-1859	50	1860-1869	46	1870-1879	27	27	1
1810-1819	0	0	1	1800-1809	10	10	1	1810-1819	66	1810-1819	57	1850-1859	42	1860-1869	55	1870-1879	15	14	0
1820-1829	1	1	1	1800-1809	7	7	1	1820-1829	70	1790-1799	78	1850-1859	59	1860-1869	59	1840-1849	6	0	1
1820-1829	0	0	1	1800-1809	6	6	1	1820-1829	69	1790-1799	80	1850-1859	60	1860-1869	56	1850-1859	28	25	1
1800-1809	11	11	1	1810-1819	0	NA	1	1800-1809	58	1790-1799	82	1850-1859	54	1860-1869	48	1870-1879	15	15	0
1810-1819	11	11	1	1790-1799	4	4	1	1810-1819	61	1790-1799	84	1850-1859	74	1860-1869	55	1870-1879	25	23	0
1810-1819	9	9	1	1790-1799	2	2	1	1810-1819	63	1800-1809	87	1850-1859	40	1860-1869	63	1900-1909	12	1	0
1810-1819	0	0	1	1790-1799	0	NA	1	1810-1819	65	1790-1799	69	1850-1859	60	1860-1869	48	1920-1929	12	12	1
1810-1819	1	1	1	1790-1799	0	NA	1	1810-1819	68	1790-1799	76	1850-1859	38	1860-1869	48	1940-1949	8	8	1
1820-1829	0	0	1	1800-1809	0	NA	1	1820-1829	69	1810-1819	64	1850-1859	48	1860-1869	63	1950-1959	2	2	1
1810-1819	0	0	1	1790-1799	4	4	1	1810-1819	61	1810-1819	65	1850-1859	49	1860-1869	52	1950-1959	2	0	0
1820-1829	0	0	1	1790-1799	1	1	1	1820-1829	59	1810-1819	70	1850-1859	56	1860-1869	55	1880-1889	14	14	0
1820-1829	17	17	1	1810-1819	0	NA	1	1820-1829	59	1810-1819	70	1850-1859	61	1860-1869	58	1900-1909	6	4	0
1830-1839	1	1	1	1810-1819	0	NA	1	1830-1839	63	1820-1829	75	1850-1859	58	1860-1869	68	1840-1849	8	7	1
1830-1839	11	11	1	1810-1819	0	NA	1	1830-1839	65	1840-1849	77	1850-1859	57	1860-1869	56	1820-1829	15	13	1
1800-1809	0	NA	1	1810-1819	0	NA	1	1800-1809	53	1840-1849	81	1850-1859	53	1860-1869	55	1860-1869	3	3	1
1800-1809	0	NA	1	1820-1829	0	NA	1	1800-1809	55	1850-1859	83	1850-1859	39	1860-1869	60	1870-1879	6	6	0
1800-1809	0	NA	1	1840-1849	0	NA	1	1800-1809	56	1850-1859	86	1850-1859	54	1860-1869	40	1900-1909	1	0	0
1800-1809	0	NA	1	1840-1849	0	NA	1	1800-1809	57	1820-1829	75	1850-1859	48	1860-1869	64	1930-1939	19	0	0
1800-1809	0	NA	1	1850-1859	0	NA	1	1800-1809	59	1820-1829	80	1850-1859	45	1860-1869	49	1920-1929	7	0	0
1810-1819	0	NA	1	1850-1859	0	NA	1	1810-1819	64	1820-1829	63	1850-1859	42	1860-1869	42	1820-1829	10	0	1
1810-1819	0	NA	1	1820-1829	0	NA	1	1810-1819	67	1810-1819	84	1850-1859	63	1860-1869	40	1850-1859	6	4	1
1820-1829	0	NA	1	1820-1829	0	NA	1	1820-1829	65	1850-1859	68	1850-1859	54	1860-1869	55	1790-1799	15	12	1
1820-1829	0	NA	1	1820-1829	0	NA	1	1820-1829	70	1820-1829	49	1850-1859	62	1860-1869	56	1810-1819	31	2	1
1820-1829	0	NA	1	1810-1819	0	NA	0	1820-1829	74	1820-1829	52	1850-1859	43	1860-1869	46	1840-1849	4	0	1
1810-1819	19	19	1	1850-1859	0	NA	1	1810-1819	48	1820-1829	55	1850-1859	62	1860-1869	52	1840-1849	41	35	1
1810-1819	33	33	1	1820-1829	13	13	1	1810-1819	51	1820-1829	53	1850-1859	54	1860-1869	46	1860-1869	19	15	1
1820-1829	27	27	1	1820-1829	10	10	1	1820-1829	54	1820-1829	55	1850-1859	64	1860-1869	44	1860-1869	1	0	1
1820-1829	0	0	1	1820-1829	7	7	1	1820-1829	56	1820-1829	56	1850-1859	61	1860-1869	49	1870-1879	7	0	1
1820-1829	27	27	1	1820-1829	9	9	1	1820-1829	57	1830-1839	59	1850-1859	55	1860-1869	50	1860-1869	44	2	1
1820-1829	24	24	1	1820-1829	7	7	1	1820-1829	60	1830-1839	60	1850-1859	47	1860-1869	55	1890-1899	5	5	0
1830-1839	19	19	1	1820-1829	5	5	1	1830-1839	65	1810-1819	55	1850-1859	45	1860-1869	68	1890-1899	8	2	0
1820-1829	10	10	1	1830-1839	3	3	1	1820-1829	55	1810-1819	49	1850-1859	70	1860-1869	59	1880-1889	2	0	1
1820-1829	26	26	1	1830-1839	1	1	1	1820-1829	58	1820-1829	51	1850-1859	61	1860-1869	49	1870-1879	22	19	1
1820-1829	14	14	1	1810-1819	6	6	1	1820-1829	61	1820-1829	53	1850-1859	51	1860-1869	46	1880-1889	7	7	0
1830-1839	19	19	1	1810-1819	11	11	1	1830-1839	65	1820-1829	54	1850-1859	60	1860-1869	52	1840-1849	20	9	1
1830-1839	16	16	1	1820-1829	1	1	1	1830-1839	68	1820-1829	57	1850-1859	57	1860-1869	58	1860-1869	29	10	1
1830-1839	0	0	1	1820-1829	0	0	1	1830-1839	72	1850-1859	83	1850-1859	58	1860-1869	50	1880-1889	6	3	1
1810-1819	0	NA	1	1820-1829	1	1	1	1810-1819	62	1800-1809	61	1850-1859	43	1860-1869	43	1870-1879	13	0	1
1810-1819	0	NA	1	1820-1829	0	0	1	1810-1819	64	1790-1799	59	1850-1859	62	1860-1869	55	1890-1899	6	6	0
1810-1819	0	NA	1	1850-1859	0	NA	1	1810-1819	64	1830-1839	60	1850-1859	52	1860-1869	48	1890-1899	3	3	0
1810-1819	0	NA	1	1800-1809	0	0	1	1810-1819	65	1830-1839	62	1850-1859	61	1860-1869	42	1920-1929	5	3	1
1810-1819	0	NA	1	1790-1799	7	7	1	1810-1819	75	1830-1839	69	1850-1859	66	1860-1869	53	1900-1909	18	12	1
1810-1819	8	8	1	1830-1839	19	19	1	1810-1819	64	1840-1849	63	1850-1859	37	1860-1869	56	1930-1939	2	2	1
1820-1829	0	NA	1	1830-1839	17	17	1	1820-1829	69	1840-1849	63	1850-1859	58	1860-1869	60	1910-1919	20	1	1
1850-1859	1	1	1	1830-1839	10	10	1	1850-1859	68	1850-1859	65	1850-1859	38	1860-1869	50	1940-1949	26	24	0
1810-1819	15	15	1	1840-1849	11	11	1	1810-1819	47	1850-1859	67	1850-1859	52	1860-1869	46	1940-1949	9	9	1
1820-1829	10	10	1	1840-1849	0	0	1	1820-1829	51	1850-1859	69	1850-1859	55	1860-1869	55	1860-1869	6	0	1
1820-1829	7	7	1	1850-1859	6	6	1	1820-1829	54	1850-1859	71	1850-1859	48	1860-1869	45	1880-1889	9	8	1
1820-1829	4	4	1	1850-1859	7	7	1	1820-1829	58	1860-1869	75	1850-1859	49	1860-1869	65	1950-1959	1	1	0
1830-1839	0	NA	1	1850-1859	4	4	1	1830-1839	67	1870-1879	90	1850-1859	55	1860-1869	41	1890-1899	1	1	0
1830-1839	0	NA	1	1850-1859	2	2	1	1830-1839	63	1870-1879	91	1850-1859	63	1860-1869	48	1790-1799	2	0	0
1810-1819	0	NA	1	1860-1869	0	NA	1	1810-1819	66	1880-1889	94	1850-1859	49	1860-1869	47	1800-1809	29	0	1
1850-1859	1	1	1	1870-1879	0	NA	1	1850-1859	68	1880-1889	97	1850-1859	53	1860-1869	53	1820-1829	7	7	1
1800-1809	0	0	1	1870-1879	0	NA	1	1800-1809	70	1800-1809	70	1850-1859	43	1860-1869	80	1820-1829	8	0	1
1790-1799	5	5	1	1880-1889	0	NA	1	1790-1799	67	1810-1819	68	1850-1859	59	1860-1869	64	1820-1829	34	30	1
1800-1809	0	NA	1	1880-1889	0	NA	1	1800-1809	74	1790-1799	58	1850-1859	64	1860-1869	62	1850-1859	16	4	1
1830-1839	14	14	1	1800-1809	0	NA	1	1830-1839	56	1790-1799	60	1850-1859	57	1860-1869	70	1850-1859	51	0	1
1830-1839	13	13	1	1810-1819	0	NA	1	1830-1839	58	1790-1799	61	1850-1859	55	1860-1869	54	1870-1879	8	8	1
1830-1839	11	11	1	1790-1799	20	20	1	1830-1839	59	1790-1799	63	1850-1859	48	1860-1869	57	1880-1889	2	2	0
1830-1839	9	9	1	1790-1799	18	18	1	1830-1839	61	1790-1799	65	1850-1859	45	1860-1869	61	1870-1879	28	21	0
1830-1839	7	7	1	1790-1799	16	16	1	1830-1839	63	1800-1809	67	1850-1859	51	1860-1869	54	1790-1799	10	10	1
1840-1849	5	5	1	1790-1799	14	14	1	1840-1849	65	1810-1819	76	1850-1859	67	1860-1869	39	1840-1849	8	5	1
1840-1849	3	3	1	1790-1799	13	13	1	1840-1849	67	1810-1819	78	1850-1859	53	1860-1869	76	1870-1879	4	4	1
1840-1849	0	0	1	1800-1809	10	10	1	1840-1849	70	1810-1819	81	1850-1859	47	1860-1869	51	1870-1879	5	3	1
1850-1859	0	NA	1	1810-1819	0	0	1	1850-1859	75	1790-1799	58	1850-1859	69	1860-1869	40	1790-1799	21	19	1
1850-1859	0	NA	1	1810-1819	0	NA	1	1850-1859	78	1800-1809	63	1850-1859	59	1860-1869	54	1820-1829	7	3	1
1820-1829	2	2	1	1810-1819	0	NA	1	1820-1829	58	1810-1819	45	1850-1859	56	1860-1869	58	1820-1829	6	0	0
1830-1839	15	15	1	1790-1799	8	8	1	1830-1839	61	1820-1829	57	1850-1859	55	1860-1869	54	1820-1829	14	9	1
1820-1829	16	16	1	1800-1809	4	4	1	1820-1829	55	1800-1809	60	1850-1859	63	1860-1869	49	1860-1869	16	6	1
1820-1829	21	21	1	1810-1819	1	1	1	1820-1829	57	1800-1809	54	1850-1859	38	1860-1869	61	1850-1859	15	4	1
1820-1829	20	20	1	1810-1819	0	NA	1	1820-1829	59	1810-1819	49	1850-1859	64	1860-1869	53	1830-1839	16	7	1
1840-1849	6	6	1	1810-1819	0	NA	1	1840-1849	73	1810-1819	50	1850-1859	42	1860-1869	53	1840-1849	24	19	1
1840-1849	1	1	1	1820-1829	0	NA	1	1840-1849	78	1810-1819	52	1850-1859	47	1860-1869	45	1870-1879	12	6	1
1850-1859	0	NA	1	1800-1809	0	NA	1	1850-1859	81	1820-1829	53	1850-1859	53	1860-1869	60	1890-1899	9	2	1
1840-1849	9	9	1	1800-1809	0	NA	1	1840-1849	61	1820-1829	56	1850-1859	42	1860-1869	57	1880-1889	7	6	1
1840-1849	0	0	1	1810-1819	0	0	1	1840-1849	61	1820-1829	58	1850-1859	42	1860-1869	50	1890-1899	6	6	0
1850-1859	6	6	1	1810-1819	19	19	1	1850-1859	63	1820-1829	59	1850-1859	54	1860-1869	61	1900-1909	3	0	0
1850-1859	5	5	1	1810-1819	0	0	1	1850-1859	65	1820-1829	62	1850-1859	44	1860-1869	47	1880-1889	12	8	0
1850-1859	2	2	1	1820-1829	16	16	1	1850-1859	67	1830-1839	65	1850-1859	48	1860-1869	56	1890-1899	7	7	0
1850-1859	0	0	1	1820-1829	13	13	1	1850-1859	69	1830-1839	67	1850-1859	59	1860-1869	51	1870-1879	10	7	1
1860-1869	0	NA	1	1820-1829	0	0	1	1860-1869	73	1830-1839	70	1850-1859	51	1860-1869	60	1850-1859	14	9	1
1800-1809	21	21	1	1820-1829	10	10	1	1800-1809	59	1840-1849	78	1850-1859	55	1860-1869	55	1870-1879	26	25	1
1810-1819	12	12	1	1820-1829	7	7	1	1810-1819	60	1840-1849	80	1850-1859	43	1860-1869	60	1890-1899	3	3	0
1790-1799	0	0	1	1830-1839	5	5	1	1790-1799	64	1840-1849	82	1850-1859	76	1860-1869	57	1870-1879	27	13	1
1790-1799	19	19	1	1830-1839	2	2	1	1790-1799	67	1830-1839	72	1860-1869	54	1860-1869	58	1890-1899	1	1	0
1790-1799	16	16	1	1830-1839	0	NA	1	1790-1799	71	1830-1839	57	1860-1869	55	1860-1869	64	1900-1909	5	5	0
1810-1819	0	0	1	1840-1849	0	NA	1	1810-1819	62	1830-1839	64	1860-1869	49	1860-1869	49	1800-1809	35	27	1
1810-1819	0	0	1	1840-1849	0	NA	1	1810-1819	64	1830-1839	84	1860-1869	49	1860-1869	59	1840-1849	23	15	1
1810-1819	0	NA	1	1840-1849	0	NA	1	1810-1819	67	1830-1839	86	1860-1869	48	1860-1869	51	1820-1829	19	0	1
1790-1799	0	NA	0	1830-1839	0	0	1	1790-1799	67	1840-1849	90	1860-1869	44	1860-1869	44	1830-1839	31	15	1
1790-1799	0	NA	0	1830-1839	13	13	1	1790-1799	69	1800-1809	52	1860-1869	50	1860-1869	49	1890-1899	4	4	1
1790-1799	0	NA	0	1830-1839	0	0	1	1790-1799	71	1830-1839	64	1860-1869	58	1860-1869	49	1840-1849	26	26	1
1790-1799	0	NA	0	1830-1839	0	NA	1	1790-1799	74	1830-1839	68	1860-1869	59	1860-1869	52	1870-1879	38	36	1
1830-1839	0	NA	1	1830-1839	0	NA	1	1830-1839	67	1840-1849	72	1860-1869	57	1860-1869	58	1870-1879	47	5	1
1820-1829	0	NA	1	1840-1849	0	NA	1	1820-1829	71	1810-1819	70	1860-1869	56	1860-1869	66	1870-1879	18	0	1
1820-1829	0	NA	1	1800-1809	36	36	1	1820-1829	62	1800-1809	55	1860-1869	55	1860-1869	51	1870-1879	3	0	1
1830-1839	0	NA	1	1830-1839	20	20	1	1830-1839	66	1840-1849	71	1860-1869	43	1860-1869	45	1870-1879	24	24	0
1830-1839	0	NA	1	1830-1839	2	2	1	1830-1839	69	1840-1849	80	1860-1869	66	1860-1869	51	1870-1879	24	24	0
1830-1839	0	NA	1	1840-1849	13	13	1	1830-1839	71	1820-1829	58	1860-1869	63	1860-1869	68	1890-1899	2	2	0
1830-1839	0	NA	1	1810-1819	0	NA	1	1830-1839	75	1820-1829	59	1860-1869	48	1860-1869	61	1870-1879	10	10	0
1810-1819	21	21	1	1800-1809	8	8	1	1810-1819	49	1830-1839	63	1860-1869	54	1860-1869	52	1790-1799	14	11	1
1810-1819	2	2	1	1840-1849	12	12	1	1810-1819	53	1830-1839	66	1860-1869	50	1860-1869	47	1810-1819	30	27	1
1810-1819	17	17	1	1840-1849	4	4	1	1810-1819	53	1830-1839	68	1860-1869	62	1860-1869	49	1830-1839	18	10	1
1810-1819	15	15	1	1820-1829	0	0	1	1810-1819	56	1840-1849	71	1860-1869	47	1860-1869	60	1830-1839	7	7	1
1800-1809	0	NA	1	1820-1829	7	7	1	1800-1809	67	1840-1849	76	1860-1869	59	1860-1869	52	1850-1859	5	0	1
1840-1849	0	NA	1	1830-1839	3	3	1	1840-1849	67	1820-1829	59	1860-1869	47	1860-1869	72	1850-1859	28	9	1
1840-1849	0	NA	1	1830-1839	0	NA	1	1840-1849	69	1830-1839	65	1860-1869	57	1860-1869	68	1850-1859	14	7	1
1840-1849	0	NA	1	1830-1839	0	NA	1	1840-1849	71	1840-1849	70	1860-1869	43	1860-1869	62	1850-1859	24	15	1
1830-1839	0	NA	1	1840-1849	0	NA	1	1830-1839	72	1850-1859	81	1860-1869	55	1860-1869	51	1860-1869	16	12	1
1820-1829	8	8	1	1840-1849	0	NA	1	1820-1829	61	1850-1859	83	1860-1869	51	1860-1869	52	1880-1889	9	9	0
1830-1839	4	4	1	1820-1829	5	5	1	1830-1839	65	1850-1859	85	1860-1869	45	1860-1869	59	1860-1869	10	6	1
1830-1839	0	NA	1	1830-1839	1	1	1	1830-1839	72	1850-1859	87	1860-1869	51	1860-1869	55	1880-1889	1	1	1
1810-1819	1	1	1	1840-1849	0	NA	1	1810-1819	54	1850-1859	89	1860-1869	55	1860-1869	46	1890-1899	15	13	0
1820-1829	0	NA	1	1850-1859	0	NA	1	1820-1829	56	1860-1869	91	1860-1869	54	1860-1869	45	1890-1899	12	12	0
1820-1829	0	NA	1	1850-1859	0	NA	1	1820-1829	58	1830-1839	63	1860-1869	50	1860-1869	64	1940-1949	4	4	1
1820-1829	0	NA	1	1850-1859	0	NA	1	1820-1829	61	1830-1839	65	1860-1869	55	1860-1869	43	1920-1929	24	24	0
1820-1829	0	NA	1	1850-1859	0	NA	1	1820-1829	63	1830-1839	67	1860-1869	43	1860-1869	49	1870-1879	13	13	0
1820-1829	0	0	1	1850-1859	0	NA	1	1820-1829	55	1840-1849	69	1860-1869	44	1860-1869	60	1900-1909	1	0	1
1820-1829	0	NA	1	1860-1869	0	NA	1	1820-1829	57	1840-1849	71	1860-1869	53	1860-1869	57	1880-1889	7	7	0
1820-1829	0	NA	1	1830-1839	4	4	1	1820-1829	60	1840-1849	74	1860-1869	61	1860-1869	47	1890-1899	1	1	0
1820-1829	0	NA	1	1830-1839	3	3	1	1820-1829	63	1840-1849	77	1860-1869	50	1860-1869	42	1890-1899	4	1	0
1830-1839	0	NA	1	1830-1839	1	1	1	1830-1839	65	1850-1859	78	1860-1869	59	1860-1869	49	1890-1899	4	2	0
1820-1829	0	NA	1	1840-1849	0	NA	1	1820-1829	59	1830-1839	62	1860-1869	64	1860-1869	45	1890-1899	6	6	0
1820-1829	0	NA	1	1840-1849	0	NA	1	1820-1829	62	1830-1839	67	1860-1869	48	1860-1869	65	1860-1869	26	3	1
1830-1839	0	NA	1	1840-1849	0	NA	1	1830-1839	65	1840-1849	68	1860-1869	58	1860-1869	48	1890-1899	2	0	1
1830-1839	0	NA	1	1840-1849	0	NA	1	1830-1839	70	1800-1809	67	1860-1869	67	1860-1869	64	1890-1899	15	0	1
1840-1849	0	NA	1	1850-1859	0	NA	1	1840-1849	76	1820-1829	54	1860-1869	54	1860-1869	69	1800-1809	30	2	1
1830-1839	0	NA	1	1830-1839	6	6	1	1830-1839	65	1830-1839	57	1860-1869	53	1860-1869	52	1830-1839	35	0	1
1830-1839	0	NA	1	1830-1839	0	0	1	1830-1839	69	1830-1839	59	1860-1869	61	1860-1869	55	1850-1859	16	11	1
1830-1839	0	NA	1	1840-1849	0	NA	1	1830-1839	71	1830-1839	62	1860-1869	49	1860-1869	62	1860-1869	27	27	1
1840-1849	0	NA	1	1800-1809	0	NA	1	1840-1849	75	1840-1849	65	1860-1869	46	1860-1869	62	1860-1869	8	0	1
1800-1809	0	0	1	1820-1829	0	0	1	1800-1809	64	1840-1849	66	1860-1869	48	1860-1869	48	1870-1879	15	15	1
1820-1829	0	NA	1	1830-1839	9	9	1	1820-1829	51	1840-1849	71	1860-1869	62	1860-1869	50	1880-1889	26	23	0
1830-1839	0	NA	1	1830-1839	6	6	1	1830-1839	57	1830-1839	60	1860-1869	51	1860-1869	48	1840-1849	24	22	1
1830-1839	0	NA	1	1830-1839	13	13	1	1830-1839	59	1830-1839	62	1860-1869	51	1860-1869	51	1870-1879	1	0	1
1840-1849	0	NA	1	1840-1849	0	0	1	1840-1849	63	1840-1849	64	1860-1869	52	1860-1869	52	1880-1889	8	8	0
1840-1849	5	5	1	1840-1849	9	9	1	1840-1849	56	1840-1849	66	1860-1869	52	1860-1869	54	1860-1869	18	0	1
1840-1849	13	13	1	1840-1849	4	4	1	1840-1849	58	1840-1849	68	1860-1869	48	1860-1869	49	1870-1879	20	8	1
1850-1859	7	7	1	1830-1839	1	1	1	1850-1859	64	1850-1859	73	1860-1869	50	1860-1869	54	1900-1909	1	1	0
1850-1859	4	4	1	1830-1839	7	7	1	1850-1859	67	1850-1859	77	1860-1869	49	1860-1869	50	1850-1859	30	3	1
1800-1809	0	NA	1	1840-1849	5	5	1	1800-1809	71	1810-1819	70	1860-1869	51	1860-1869	54	1880-1889	8	1	1
1830-1839	0	NA	1	1840-1849	3	3	1	1830-1839	70	1830-1839	68	1860-1869	61	1860-1869	76	1870-1879	26	0	1
1830-1839	33	33	1	1840-1849	1	1	1	1830-1839	59	1820-1829	51	1860-1869	59	1860-1869	67	1800-1809	26	7	1
1830-1839	2	2	1	1850-1859	0	NA	1	1830-1839	63	1820-1829	94	1860-1869	64	1860-1869	53	1830-1839	9	6	1
1840-1849	26	26	1	1850-1859	0	NA	1	1840-1849	66	1820-1829	57	1860-1869	53	1860-1869	63	1840-1849	4	4	1
1830-1839	21	21	1	1810-1819	0	NA	1	1830-1839	64	1830-1839	67	1860-1869	51	1860-1869	68	1860-1869	23	16	1
1830-1839	0	0	1	1830-1839	3	3	1	1830-1839	65	1840-1849	64	1860-1869	58	1860-1869	53	1810-1819	18	18	1
1830-1839	16	16	1	1820-1829	32	32	1	1830-1839	68	1860-1869	81	1860-1869	48	1860-1869	48	1850-1859	3	2	1
1840-1849	14	14	1	1820-1829	0	NA	1	1840-1849	71	1850-1859	76	1860-1869	59	1860-1869	63	1860-1869	3	3	1
1830-1839	3	3	1	1820-1829	27	27	1	1830-1839	60	1860-1869	81	1860-1869	59	1860-1869	41	1830-1839	21	3	1
1830-1839	22	22	1	1830-1839	0	NA	1	1830-1839	62	1840-1849	62	1860-1869	46	1860-1869	68	1870-1879	28	24	1
1830-1839	20	20	1	1840-1849	7	7	1	1830-1839	64	1830-1839	68	1860-1869	58	1860-1869	65	1870-1879	12	4	1
1830-1839	18	18	1	1860-1869	7	7	1	1830-1839	66	1870-1879	94	1860-1869	43	1860-1869	63	1890-1899	5	3	1
1830-1839	16	16	1	1850-1859	11	11	1	1830-1839	68	1840-1849	65	1860-1869	55	1860-1869	58	1880-1889	5	5	1
1840-1849	14	14	1	1860-1869	1	1	1	1840-1849	71	1840-1849	68	1860-1869	45	1860-1869	61	1880-1889	11	11	1
1840-1849	0	0	1	1840-1849	0	NA	1	1840-1849	73	1810-1819	60	1860-1869	48	1860-1869	50	1890-1899	13	4	1
1800-1809	0	NA	1	1830-1839	0	NA	1	1800-1809	63	1850-1859	73	1860-1869	45	1860-1869	54	1920-1929	6	0	0
1800-1809	0	NA	1	1870-1879	0	NA	1	1800-1809	61	1860-1869	75	1860-1869	57	1860-1869	56	1890-1899	10	10	0
1810-1819	0	NA	1	1840-1849	0	NA	1	1810-1819	63	1860-1869	78	1860-1869	49	1860-1869	48	1900-1909	6	6	0
1810-1819	0	NA	1	1840-1849	0	NA	1	1810-1819	66	1860-1869	80	1860-1869	69	1860-1869	60	1900-1909	2	0	1
1830-1839	0	NA	1	1810-1819	0	NA	1	1830-1839	64	1860-1869	82	1860-1869	54	1860-1869	60	1850-1859	16	1	1
1840-1849	13	13	1	1850-1859	0	0	1	1840-1849	59	1850-1859	68	1860-1869	54	1860-1869	51	1830-1839	5	5	1
1840-1849	4	4	1	1860-1869	0	NA	1	1840-1849	67	1850-1859	70	1860-1869	54	1860-1869	56	1810-1819	16	4	1
1810-1819	23	23	1	1860-1869	0	NA	1	1810-1819	66	1850-1859	71	1860-1869	48	1860-1869	49	1830-1839	26	25	1
1820-1829	0	0	1	1860-1869	0	NA	1	1820-1829	54	1850-1859	73	1860-1869	45	1860-1869	43	1860-1869	33	5	1
1820-1829	3	3	1	1860-1869	0	NA	1	1820-1829	55	1850-1859	74	1860-1869	58	1860-1869	58	1870-1879	12	11	1
1830-1839	0	NA	1	1850-1859	4	4	1	1830-1839	59	1860-1869	77	1860-1869	53	1860-1869	55	1890-1899	8	8	0
1830-1839	0	NA	1	1850-1859	0	0	1	1830-1839	62	1860-1869	80	1860-1869	46	1860-1869	44	1880-1889	9	0	1
1830-1839	0	0	1	1850-1859	2	2	1	1830-1839	52	1860-1869	82	1860-1869	59	1860-1869	75	1870-1879	24	6	1
1840-1849	15	15	1	1850-1859	0	0	1	1840-1849	55	1860-1869	84	1860-1869	48	1860-1869	56	1900-1909	3	3	0
1840-1849	5	5	1	1850-1859	0	NA	1	1840-1849	61	1870-1879	88	1860-1869	45	1860-1869	49	1900-1909	8	8	0
1820-1829	0	NA	1	1860-1869	0	NA	1	1820-1829	59	1810-1819	68	1860-1869	53	1860-1869	70	1870-1879	19	0	1
1830-1839	0	NA	1	1860-1869	0	NA	1	1830-1839	65	1790-1799	62	1860-1869	47	1860-1869	61	1890-1899	7	0	1
1840-1849	0	NA	1	1860-1869	0	NA	1	1840-1849	69	1800-1809	71	1860-1869	60	1860-1869	64	1890-1899	7	7	1
1820-1829	0	0	1	1860-1869	0	NA	1	1820-1829	57	1820-1829	77	1860-1869	51	1860-1869	50	1930-1939	4	0	1
1830-1839	7	7	1	1870-1879	0	NA	1	1830-1839	60	1850-1859	82	1860-1869	46	1860-1869	59	1840-1849	17	12	1
1830-1839	4	4	1	1810-1819	0	NA	1	1830-1839	63	1840-1849	78	1860-1869	58	1860-1869	50	1900-1909	18	18	1
1830-1839	2	2	1	1790-1799	0	NA	1	1830-1839	66	1830-1839	67	1860-1869	60	1860-1869	67	1860-1869	38	13	1
1840-1849	0	NA	1	1800-1809	0	NA	0	1840-1849	68	1830-1839	71	1860-1869	47	1860-1869	61	1900-1909	1	1	0
1840-1849	0	NA	1	1820-1829	0	NA	1	1840-1849	69	1830-1839	55	1860-1869	68	1860-1869	49	1890-1899	7	5	1
1840-1849	0	NA	1	1850-1859	0	NA	1	1840-1849	75	1830-1839	58	1860-1869	42	1860-1869	47	1880-1889	8	8	0
1830-1839	0	NA	1	1840-1849	0	NA	1	1830-1839	71	1830-1839	61	1860-1869	51	1860-1869	61	1900-1909	1	0	1
1830-1839	0	NA	1	1830-1839	5	5	1	1830-1839	72	1850-1859	74	1860-1869	52	1860-1869	39	1890-1899	15	0	1
1830-1839	0	NA	1	1830-1839	0	0	1	1830-1839	74	1850-1859	78	1860-1869	39	1860-1869	64	1900-1909	3	0	1
1840-1849	0	NA	1	1830-1839	7	7	1	1840-1849	78	1850-1859	82	1860-1869	59	1860-1869	55	1870-1879	1	0	1
1840-1849	0	NA	1	1830-1839	5	5	1	1840-1849	80	1850-1859	70	1860-1869	46	1860-1869	68	1810-1819	16	16	1
1830-1839	0	NA	1	1830-1839	2	2	1	1830-1839	69	1820-1829	93	1860-1869	68	1860-1869	60	1840-1849	22	16	1
1830-1839	0	NA	1	1850-1859	2	2	1	1830-1839	72	1830-1839	63	1860-1869	56	1860-1869	63	1860-1869	32	31	0
1830-1839	0	NA	1	1850-1859	8	8	1	1830-1839	75	1830-1839	65	1860-1869	52	1860-1869	57	1860-1869	17	0	0
1840-1849	0	NA	1	1850-1859	5	5	1	1840-1849	80	1840-1849	72	1860-1869	48	1860-1869	57	1890-1899	25	0	1
1840-1849	0	NA	1	1850-1859	0	0	1	1840-1849	83	1840-1849	74	1860-1869	55	1860-1869	55	1910-1919	18	0	1
1850-1859	0	NA	1	1820-1829	0	NA	1	1850-1859	86	1840-1849	78	1860-1869	51	1860-1869	65	1950-1959	5	4	1
1830-1839	0	NA	1	1830-1839	0	NA	1	1830-1839	72	1850-1859	82	1860-1869	43	1860-1869	48	1940-1949	3	0	1
1830-1839	0	NA	1	1830-1839	0	NA	1	1830-1839	75	1840-1849	84	1860-1869	53	1860-1869	64	1920-1929	17	17	1
1840-1849	0	NA	1	1840-1849	0	NA	1	1840-1849	78	1850-1859	85	1860-1869	48	1860-1869	52	1950-1959	2	2	1
1840-1849	0	NA	1	1840-1849	0	NA	1	1840-1849	79	1850-1859	89	1860-1869	46	1860-1869	48	1910-1919	26	13	1
1840-1849	0	NA	1	1840-1849	0	NA	1	1840-1849	82	1850-1859	93	1860-1869	50	1860-1869	65	1950-1959	3	0	1
1850-1859	0	NA	1	1850-1859	0	NA	1	1850-1859	87	1890-1899	75	1860-1869	45	1860-1869	68	1930-1939	8	0	0
1850-1859	0	NA	1	1840-1849	0	NA	1	1850-1859	88	1890-1899	77	1860-1869	44	1860-1869	56	1950-1959	4	4	0
1810-1819	0	NA	1	1850-1859	0	NA	1	1810-1819	65	1890-1899	79	1860-1869	50	1860-1869	58	1950-1959	2	2	1
1810-1819	0	NA	1	1850-1859	0	NA	1	1810-1819	67	1840-1849	63	1860-1869	59	1860-1869	63	1930-1939	14	13	1
1810-1819	22	22	1	1850-1859	0	NA	1	1810-1819	48	1850-1859	71	1860-1869	49	1860-1869	49	1940-1949	9	9	1
1810-1819	0	NA	1	1890-1899	0	NA	1	1810-1819	60	1850-1859	76	1860-1869	50	1860-1869	55	1820-1829	4	0	1
1830-1839	16	16	1	1890-1899	0	NA	1	1830-1839	61	1860-1869	84	1860-1869	47	1860-1869	49	1850-1859	9	0	1
1810-1819	0	NA	1	1890-1899	0	NA	1	1810-1819	70	1860-1869	66	1860-1869	41	1860-1869	54	1880-1889	9	2	1
1820-1829	27	27	1	1840-1849	15	15	1	1820-1829	50	1840-1849	64	1860-1869	47	1860-1869	47	1900-1909	3	0	1
1820-1829	0	NA	1	1850-1859	16	16	1	1820-1829	73	1850-1859	67	1860-1869	77	1860-1869	52	1880-1889	9	9	0
1830-1839	12	12	1	1850-1859	12	12	1	1830-1839	47	1850-1859	59	1860-1869	62	1860-1869	51	1870-1879	5	4	1
1820-1829	0	NA	1	1860-1869	3	3	1	1820-1829	76	1860-1869	63	1860-1869	49	1860-1869	48	1890-1899	6	6	0
1820-1829	0	NA	1	1860-1869	0	NA	1	1820-1829	59	1860-1869	66	1860-1869	45	1860-1869	43	1850-1859	14	3	1
1820-1829	19	19	1	1840-1849	0	NA	1	1820-1829	59	1820-1829	51	1860-1869	56	1860-1869	50	1890-1899	2	2	0
1830-1839	0	NA	1	1850-1859	0	NA	1	1830-1839	64	1820-1829	54	1860-1869	44	1860-1869	63	1930-1939	5	0	0
1820-1829	0	NA	1	1850-1859	0	NA	1	1820-1829	59	1820-1829	55	1860-1869	45	1860-1869	56	1820-1829	16	3	1
1840-1849	23	23	1	1860-1869	0	NA	1	1840-1849	64	1820-1829	59	1860-1869	62	1860-1869	58	1850-1859	32	12	1
1850-1859	12	12	1	1860-1869	0	NA	1	1850-1859	75	1850-1859	57	1860-1869	44	1860-1869	42	1870-1879	4	4	1
1840-1849	3	3	0	1820-1829	0	NA	1	1840-1849	54	1850-1859	61	1860-1869	74	1860-1869	61	1870-1879	44	39	0
1860-1869	8	8	1	1820-1829	0	NA	1	1860-1869	62	1810-1819	57	1860-1869	58	1860-1869	79	1870-1879	4	4	0
1850-1859	4	4	1	1820-1829	0	NA	1	1850-1859	49	1870-1879	76	1860-1869	66	1860-1869	51	1880-1889	8	0	1
1860-1869	0	NA	1	1820-1829	0	NA	1	1860-1869	54	1870-1879	78	1860-1869	55	1860-1869	64	1890-1899	8	8	0
1840-1849	1	1	1	1850-1859	0	NA	1	1840-1849	67	1870-1879	82	1860-1869	45	1860-1869	48	1880-1889	9	0	1
1840-1849	0	NA	1	1850-1859	0	NA	1	1840-1849	67	1880-1889	85	1860-1869	45	1860-1869	64	1890-1899	2	2	0
1840-1849	0	NA	1	1810-1819	0	NA	1	1840-1849	71	1880-1889	87	1860-1869	51	1860-1869	87	1880-1889	10	10	0
1850-1859	0	NA	1	1870-1879	0	NA	1	1850-1859	72	1880-1889	90	1860-1869	47	1860-1869	50	1850-1859	8	2	1
1850-1859	0	NA	1	1870-1879	0	NA	1	1850-1859	75	1890-1899	94	1860-1869	46	1860-1869	56	1900-1909	5	5	0
1850-1859	0	NA	1	1870-1879	0	NA	1	1850-1859	78	1820-1829	61	1860-1869	48	1860-1869	44	1900-1909	2	1	0
1850-1859	0	NA	1	1880-1889	0	NA	1	1850-1859	80	1850-1859	49	1860-1869	58	1860-1869	49	1880-1889	12	0	1
1840-1849	1	1	1	1880-1889	0	NA	1	1840-1849	65	1850-1859	49	1860-1869	46	1860-1869	59	1890-1899	5	4	0
1840-1849	10	10	1	1880-1889	0	NA	1	1840-1849	72	1860-1869	52	1860-1869	58	1860-1869	60	1900-1909	9	4	0
1830-1839	0	NA	1	1890-1899	0	NA	1	1830-1839	58	1860-1869	54	1860-1869	44	1860-1869	54	1900-1909	2	2	0
1870-1879	0	NA	1	1820-1829	23	23	1	1870-1879	78	1860-1869	57	1860-1869	51	1860-1869	48	1900-1909	7	4	0
1840-1849	13	13	1	1850-1859	0	NA	1	1840-1849	58	1870-1879	78	1860-1869	48	1860-1869	51	1820-1829	20	20	1
1840-1849	10	10	1	1850-1859	0	NA	1	1840-1849	61	1870-1879	82	1860-1869	47	1860-1869	60	1850-1859	8	0	1
1860-1869	0	NA	1	1860-1869	0	NA	1	1860-1869	75	1880-1889	89	1860-1869	45	1860-1869	53	1850-1859	13	6	1
1840-1849	0	0	1	1860-1869	0	NA	1	1840-1849	58	1910-1919	49	1860-1869	59	1860-1869	66	1880-1889	22	3	1
1840-1849	2	2	1	1860-1869	0	NA	1	1840-1849	60	1910-1919	51	1860-1869	59	1860-1869	50	1850-1859	39	13	1
1850-1859	5	5	1	1870-1879	0	NA	1	1850-1859	68	1920-1929	53	1860-1869	52	1860-1869	62	1900-1909	4	0	0
1850-1859	0	NA	1	1870-1879	0	NA	1	1850-1859	71	1920-1929	55	1860-1869	60	1860-1869	46	1880-1889	12	11	0
1860-1869	0	NA	1	1880-1889	0	NA	1	1860-1869	73	1900-1909	61	1860-1869	61	1860-1869	52	1910-1919	6	0	0
1860-1869	0	NA	1	1910-1919	0	NA	1	1860-1869	76	1900-1909	63	1860-1869	55	1860-1869	69	1890-1899	4	4	0
1860-1869	0	NA	1	1910-1919	0	NA	1	1860-1869	78	1940-1949	74	1860-1869	49	1860-1869	46	1940-1949	12	10	1
1860-1869	0	NA	1	1920-1929	0	NA	1	1860-1869	80	1940-1949	78	1860-1869	48	1860-1869	58	1870-1879	24	21	0
1810-1819	0	NA	1	1920-1929	0	NA	1	1810-1819	57	1910-1919	65	1860-1869	79	1860-1869	68	1880-1889	13	5	1
1850-1859	0	NA	1	1900-1909	0	NA	1	1850-1859	73	1950-1959	83	1860-1869	46	1860-1869	52	1810-1819	26	15	1
1850-1859	0	NA	1	1900-1909	0	NA	1	1850-1859	74	1950-1959	86	1860-1869	47	1860-1869	47	1840-1849	25	15	1
1850-1859	0	NA	1	1940-1949	0	NA	1	1850-1859	75	1950-1959	88	1860-1869	66	1860-1869	70	1850-1859	23	6	1
1820-1829	0	NA	1	1940-1949	0	NA	1	1820-1829	66	1890-1899	50	1860-1869	56	1860-1869	60	1890-1899	6	2	1
1850-1859	0	NA	0	1910-1919	0	NA	1	1850-1859	64	1890-1899	52	1860-1869	61	1860-1869	63	1880-1889	7	7	1
1840-1849	0	NA	1	1950-1959	0	NA	1	1840-1849	62	1820-1829	58	1860-1869	43	1860-1869	57	1920-1929	2	0	0
1840-1849	0	NA	1	1950-1959	0	NA	1	1840-1849	63	1900-1909	61	1860-1869	44	1860-1869	43	1890-1899	20	20	1
1850-1859	0	NA	1	1950-1959	0	NA	1	1850-1859	65	1920-1929	53	1860-1869	52	1860-1869	61	1910-1919	33	33	1
1850-1859	0	NA	1	1890-1899	2	2	1	1850-1859	67	1940-1949	47	1860-1869	51	1860-1869	52	1940-1949	1	1	0
1850-1859	0	NA	1	1890-1899	1	1	1	1850-1859	67	1950-1959	52	1860-1869	54	1860-1869	57	1910-1919	14	6	1
1850-1859	0	NA	1	1820-1829	1	1	1	1850-1859	72	1930-1939	55	1860-1869	70	1860-1869	53	1900-1909	10	10	1
1860-1869	0	NA	1	1900-1909	24	24	1	1860-1869	76	1940-1949	66	1860-1869	48	1860-1869	61	1840-1849	11	1	1
1840-1849	0	NA	1	1920-1929	18	18	1	1840-1849	64	1940-1949	68	1860-1869	66	1860-1869	51	1820-1829	4	0	1
1840-1849	7	7	1	1940-1949	13	13	0	1840-1849	75	1950-1959	75	1860-1869	48	1860-1869	49	1840-1849	3	3	1
1830-1839	0	NA	1	1950-1959	8	8	0	1830-1839	55	1900-1909	62	1860-1869	56	1860-1869	50	1860-1869	38	37	1
1830-1839	0	NA	1	1930-1939	15	15	1	1830-1839	59	1900-1909	64	1860-1869	45	1860-1869	59	1890-1899	7	7	0
1830-1839	21	21	1	1940-1949	5	5	1	1830-1839	57	1900-1909	67	1860-1869	50	1860-1869	57	1890-1899	6	0	0
1830-1839	25	25	1	1940-1949	3	3	1	1830-1839	59	1910-1919	69	1860-1869	52	1860-1869	59	1910-1919	2	2	0
1830-1839	1	1	1	1950-1959	0	NA	1	1830-1839	63	1910-1919	72	1860-1869	44	1860-1869	59	1900-1909	1	1	1
1840-1849	0	0	1	1900-1909	1	1	1	1840-1849	69	1910-1919	74	1860-1869	65	1860-1869	52	1860-1869	29	3	1
1850-1859	0	0	1	1900-1909	21	21	1	1850-1859	75	1930-1939	60	1860-1869	44	1860-1869	68	1870-1879	13	13	1
1850-1859	0	0	1	1900-1909	19	19	1	1850-1859	80	1940-1949	68	1860-1869	53	1860-1869	50	1830-1839	27	20	1
1850-1859	0	NA	1	1910-1919	16	16	1	1850-1859	54	1940-1949	73	1860-1869	62	1860-1869	53	1810-1819	7	0	1
1830-1839	7	7	1	1910-1919	13	13	1	1830-1839	57	1950-1959	75	1860-1869	61	1860-1869	55	1890-1899	10	10	0
1830-1839	4	4	1	1910-1919	11	11	1	1830-1839	60	1950-1959	77	1860-1869	61	1860-1869	47	1890-1899	16	15	0
1840-1849	1	1	1	1930-1939	11	11	1	1840-1849	62	1850-1859	61	1860-1869	60	1860-1869	50	1890-1899	1	1	0
1810-1819	0	NA	1	1940-1949	3	3	1	1810-1819	47	1880-1889	71	1860-1869	62	1860-1869	69	1810-1819	24	24	1
1830-1839	0	NA	1	1940-1949	0	NA	1	1830-1839	64	1940-1949	54	1860-1869	41	1860-1869	73	1840-1849	8	0	1
1830-1839	0	NA	1	1950-1959	0	NA	1	1830-1839	67	1940-1949	60	1860-1869	54	1860-1869	63	1870-1879	6	0	1
1830-1839	0	NA	1	1950-1959	0	NA	1	1830-1839	70	1950-1959	69	1860-1869	55	1860-1869	50	1870-1879	18	0	1
1840-1849	0	NA	1	1850-1859	0	NA	1	1840-1849	73	1910-1919	55	1860-1869	47	1860-1869	43	1810-1819	7	7	1
1840-1849	0	NA	1	1880-1889	0	NA	1	1840-1849	76	1910-1919	55	1860-1869	59	1860-1869	66	1830-1839	16	10	1
1840-1849	0	NA	1	1940-1949	21	21	0	1840-1849	81	1930-1939	46	1860-1869	47	1860-1869	53	1850-1859	26	11	1
1830-1839	0	NA	1	1940-1949	14	14	0	1830-1839	40	1930-1939	49	1860-1869	41	1860-1869	46	1870-1879	8	0	1
1830-1839	0	NA	1	1950-1959	5	5	0	1830-1839	42	1920-1929	64	1860-1869	43	1860-1869	57	1870-1879	14	13	1
1840-1849	0	NA	1	1910-1919	37	37	1	1840-1849	50	1840-1849	70	1860-1869	51	1860-1869	61	1870-1879	12	0	1
1840-1849	0	NA	1	1910-1919	21	21	1	1840-1849	52	1890-1899	61	1860-1869	42	1860-1869	50	1890-1899	9	8	1
1840-1849	0	NA	1	1930-1939	0	0	1	1840-1849	55	1890-1899	63	1860-1869	48	1860-1869	50	1890-1899	1	1	0
1850-1859	0	NA	1	1930-1939	15	15	1	1850-1859	59	1900-1909	66	1860-1869	62	1860-1869	48	1880-1889	15	9	1
1840-1849	9	9	1	1920-1929	28	28	1	1840-1849	53	1890-1899	50	1860-1869	46	1860-1869	52	1890-1899	16	16	0
1850-1859	7	7	1	1840-1849	12	12	1	1850-1859	55	1920-1929	62	1860-1869	46	1860-1869	62	1840-1849	11	9	1
1850-1859	4	4	1	1890-1899	16	16	1	1850-1859	58	1930-1939	64	1860-1869	63	1860-1869	58	1800-1809	2	0	1
1850-1859	0	NA	1	1890-1899	13	13	1	1850-1859	63	1900-1909	69	1860-1869	52	1860-1869	52	1830-1839	2	0	1
1870-1879	9	9	1	1900-1909	10	10	1	1870-1879	57	1940-1949	75	1860-1869	60	1860-1869	56	1860-1869	7	3	1
1870-1879	0	0	1	1890-1899	34	34	1	1870-1879	59	1940-1949	77	1860-1869	50	1860-1869	58	1800-1809	13	0	1
1870-1879	6	6	1	1920-1929	3	3	1	1870-1879	60	1940-1949	79	1860-1869	54	1860-1869	78	1820-1829	7	5	1
1880-1889	3	3	1	1930-1939	1	1	1	1880-1889	63	1860-1869	84	1860-1869	61	1860-1869	67	1840-1849	13	11	1
1880-1889	0	0	1	1900-1909	7	7	1	1880-1889	66	1890-1899	79	1860-1869	49	1860-1869	57	1860-1869	6	6	1
1870-1879	3	3	1	1940-1949	7	7	1	1870-1879	59	1890-1899	82	1860-1869	59	1860-1869	51	1890-1899	4	0	1
1840-1849	4	4	0	1940-1949	0	0	1	1840-1849	53	1890-1899	84	1860-1869	51	1860-1869	75	1820-1829	21	21	1
1850-1859	0	NA	0	1940-1949	3	3	1	1850-1859	62	1900-1909	86	1860-1869	47	1860-1869	46	1850-1859	2	1	1
1850-1859	0	NA	0	1860-1869	0	NA	1	1850-1859	66	1920-1929	51	1860-1869	40	1860-1869	47	1860-1869	9	9	1
1860-1869	4	4	1	1890-1899	0	NA	1	1860-1869	66	1900-1909	89	1860-1869	45	1870-1879	58	1870-1879	20	0	1
1860-1869	0	0	1	1890-1899	0	NA	1	1860-1869	79	1900-1909	91	1860-1869	67	1870-1879	60	1880-1889	9	0	1
1840-1849	19	19	1	1890-1899	0	NA	1	1840-1849	69	1870-1879	57	1860-1869	52	1870-1879	56	1890-1899	2	2	0
1850-1859	15	15	1	1900-1909	0	NA	1	1850-1859	72	1870-1879	59	1860-1869	68	1870-1879	59	1880-1889	4	4	0
1850-1859	10	10	1	1920-1929	12	12	1	1850-1859	78	1870-1879	65	1860-1869	46	1870-1879	62	1840-1849	10	3	1
1860-1869	5	5	1	1900-1909	0	NA	1	1860-1869	83	1910-1919	64	1860-1869	57	1870-1879	48	1890-1899	10	10	1
1860-1869	2	2	1	1900-1909	0	NA	1	1860-1869	85	1910-1919	66	1860-1869	58	1870-1879	65	1920-1929	39	25	1
1830-1839	0	NA	1	1870-1879	0	NA	1	1830-1839	65	1910-1919	66	1860-1869	56	1870-1879	60	1930-1939	2	2	1
1830-1839	0	NA	1	1870-1879	0	NA	1	1830-1839	69	1910-1919	58	1860-1869	58	1870-1879	50	1940-1949	11	11	1
1840-1849	0	NA	1	1870-1879	0	NA	1	1840-1849	73	1910-1919	62	1860-1869	46	1870-1879	46	1950-1959	2	2	1
1840-1849	9	9	1	1910-1919	0	NA	1	1840-1849	58	1920-1929	68	1860-1869	54	1870-1879	50	1890-1899	9	4	0
1840-1849	7	7	1	1910-1919	0	NA	1	1840-1849	60	1930-1939	74	1860-1869	47	1870-1879	49	1900-1909	1	1	0
1850-1859	4	4	1	1910-1919	0	NA	1	1850-1859	63	1930-1939	74	1860-1869	63	1870-1879	52	1910-1919	9	8	1
1850-1859	2	2	1	1910-1919	18	18	1	1850-1859	65	1880-1889	62	1860-1869	56	1870-1879	53	1940-1949	8	8	1
1850-1859	0	NA	1	1910-1919	2	2	1	1850-1859	69	1880-1889	66	1860-1869	51	1870-1879	44	1930-1939	4	3	0
1850-1859	0	NA	1	1920-1929	8	8	1	1850-1859	62	1880-1889	69	1860-1869	61	1870-1879	46	1950-1959	6	0	1
1850-1859	0	NA	1	1930-1939	2	2	1	1850-1859	65	1890-1899	72	1860-1869	54	1870-1879	59	1940-1949	3	3	0
1860-1869	0	NA	1	1930-1939	2	2	1	1860-1869	67	1890-1899	76	1860-1869	49	1870-1879	51	1810-1819	15	6	1
1840-1849	2	2	1	1880-1889	0	NA	1	1840-1849	50	1890-1899	79	1860-1869	52	1870-1879	50	1840-1849	15	15	1
1840-1849	0	NA	1	1880-1889	0	NA	1	1840-1849	56	1920-1929	66	1860-1869	49	1870-1879	50	1850-1859	8	4	1
1850-1859	0	NA	1	1880-1889	0	NA	1	1850-1859	58	1920-1929	65	1860-1869	43	1870-1879	51	1880-1889	12	9	1
1850-1859	0	NA	1	1890-1899	0	NA	1	1850-1859	64	1920-1929	68	1860-1869	63	1870-1879	51	1860-1869	33	0	1
1850-1859	0	NA	1	1890-1899	0	NA	1	1850-1859	65	1930-1939	75	1860-1869	45	1870-1879	44	1900-1909	1	1	0
1860-1869	0	NA	1	1890-1899	0	NA	1	1860-1869	69	1940-1949	85	1860-1869	61	1870-1879	55	1890-1899	4	4	0
1860-1869	0	NA	1	1920-1929	10	10	1	1860-1869	72	1880-1889	59	1860-1869	55	1870-1879	57	1900-1909	9	2	0
1800-1809	0	NA	1	1920-1929	27	27	1	1800-1809	53	1890-1899	61	1860-1869	55	1870-1879	63	1930-1939	25	0	1
1870-1879	16	16	1	1920-1929	8	8	1	1870-1879	61	1910-1919	55	1860-1869	44	1870-1879	61	1820-1829	22	16	1
1870-1879	22	22	1	1930-1939	1	1	1	1870-1879	64	1910-1919	57	1860-1869	57	1870-1879	48	1840-1849	29	23	1
1870-1879	20	20	1	1940-1949	0	NA	1	1870-1879	67	1910-1919	59	1860-1869	50	1870-1879	56	1850-1859	20	14	1
1880-1889	17	17	1	1880-1889	9	9	1	1880-1889	70	1910-1919	61	1860-1869	58	1870-1879	48	1850-1859	30	24	1
1880-1889	15	15	1	1890-1899	7	7	1	1880-1889	73	1920-1929	62	1860-1869	57	1870-1879	61	1870-1879	35	26	0
1880-1889	12	12	1	1910-1919	3	3	1	1880-1889	76	1920-1929	64	1860-1869	40	1870-1879	62	1890-1899	1	1	0
1890-1899	8	8	1	1910-1919	27	27	1	1890-1899	79	1920-1929	66	1860-1869	45	1870-1879	60	1900-1909	4	0	0
1850-1859	0	0	1	1910-1919	23	23	1	1850-1859	60	1920-1929	67	1860-1869	47	1870-1879	60	1890-1899	2	2	0
1830-1839	9	9	1	1910-1919	19	19	1	1830-1839	66	1920-1929	69	1860-1869	70	1870-1879	49	1870-1879	11	4	1
1840-1849	11	11	1	1920-1929	17	17	1	1840-1849	62	1890-1899	62	1860-1869	63	1870-1879	47	1820-1829	19	0	1
1850-1859	0	0	1	1920-1929	18	18	1	1850-1859	63	1860-1869	55	1860-1869	54	1870-1879	65	1850-1859	31	11	1
1850-1859	0	0	1	1920-1929	21	21	1	1850-1859	64	1860-1869	56	1860-1869	46	1870-1879	67	1880-1889	12	7	1
1860-1869	0	NA	1	1920-1929	16	16	1	1860-1869	67	1860-1869	60	1860-1869	55	1870-1879	57	1870-1879	14	12	0
1860-1869	0	NA	1	1920-1929	18	18	1	1860-1869	69	1920-1929	56	1860-1869	44	1870-1879	49	1890-1899	5	5	0
1860-1869	0	NA	1	1890-1899	6	6	1	1860-1869	72	1900-1909	88	1860-1869	46	1870-1879	52	1830-1839	28	18	1
1870-1879	11	11	1	1860-1869	12	12	1	1870-1879	49	1870-1879	68	1860-1869	44	1870-1879	60	1870-1879	9	0	1
1870-1879	7	7	1	1860-1869	9	9	1	1870-1879	54	1870-1879	72	1860-1869	53	1870-1879	59	1890-1899	3	3	1
1880-1889	0	NA	1	1860-1869	7	7	1	1880-1889	61	1860-1869	63	1860-1869	43	1870-1879	51	1860-1869	2	0	1
1870-1879	19	19	1	1920-1929	8	8	1	1870-1879	62	1860-1869	66	1860-1869	62	1870-1879	63	1880-1889	3	2	1
1890-1899	1	1	1	1900-1909	0	NA	1	1890-1899	50	1870-1879	69	1860-1869	46	1870-1879	46	1880-1889	17	16	0
1890-1899	31	31	1	1870-1879	0	NA	1	1890-1899	51	1870-1879	73	1860-1869	46	1870-1879	57	1910-1919	12	0	0
1890-1899	32	32	1	1870-1879	0	NA	1	1890-1899	53	1880-1889	79	1860-1869	55	1870-1879	54	1920-1929	4	0	0
1890-1899	30	30	1	1860-1869	1	1	1	1890-1899	55	1890-1899	59	1860-1869	67	1870-1879	53	1940-1949	4	0	1
1890-1899	20	20	1	1860-1869	0	0	1	1890-1899	58	1900-1909	68	1860-1869	63	1870-1879	75	1890-1899	4	0	0
1900-1909	2	2	1	1870-1879	0	NA	1	1900-1909	64	1930-1939	66	1860-1869	55	1870-1879	44	1820-1829	16	14	1
1900-1909	19	19	1	1870-1879	0	NA	1	1900-1909	66	1930-1939	68	1860-1869	57	1870-1879	57	1850-1859	8	0	1
1910-1919	16	16	1	1880-1889	0	NA	1	1910-1919	69	1860-1869	58	1860-1869	62	1870-1879	64	1850-1859	6	4	1
1820-1829	0	NA	1	1890-1899	28	28	1	1820-1829	62	1890-1899	59	1860-1869	41	1870-1879	74	1880-1889	14	10	1
1900-1909	0	NA	0	1900-1909	19	19	1	1900-1909	58	1950-1959	54	1860-1869	56	1870-1879	50	1880-1889	8	1	1
1920-1929	38	38	0	1930-1939	0	NA	1	1920-1929	44	1950-1959	56	1860-1869	64	1870-1879	53	1890-1899	5	5	0
1940-1949	6	6	1	1930-1939	0	NA	1	1940-1949	40	1950-1959	61	1860-1869	42	1870-1879	78	1870-1879	9	0	1
1950-1959	1	1	1	1860-1869	0	NA	1	1950-1959	45	1890-1899	61	1860-1869	51	1870-1879	65	1810-1819	22	0	1
1900-1909	0	NA	0	1890-1899	4	4	1	1900-1909	59	1890-1899	64	1860-1869	45	1870-1879	52	1850-1859	1	0	1
1900-1909	0	NA	0	1950-1959	11	11	0	1900-1909	62	1900-1909	67	1860-1869	49	1870-1879	61	1860-1869	20	0	1
1900-1909	0	NA	0	1950-1959	10	10	0	1900-1909	64	1900-1909	68	1860-1869	51	1870-1879	58	1840-1849	19	15	1
1910-1919	0	NA	0	1950-1959	4	4	0	1910-1919	66	1900-1909	66	1860-1869	55	1870-1879	70	1880-1889	7	3	1
1910-1919	0	NA	0	1890-1899	2	2	1	1910-1919	69	1910-1919	75	1860-1869	50	1870-1879	60	1840-1849	17	16	1
1910-1919	0	NA	0	1890-1899	0	NA	1	1910-1919	71	1910-1919	77	1860-1869	45	1870-1879	56	1860-1869	27	24	1
1930-1939	7	7	1	1900-1909	0	NA	1	1930-1939	64	1950-1959	77	1860-1869	48	1870-1879	56	1890-1899	2	2	0
1880-1889	24	24	1	1900-1909	0	NA	1	1880-1889	53	1860-1869	60	1860-1869	49	1870-1879	56	1890-1899	3	2	0
1880-1889	0	NA	1	1900-1909	0	NA	0	1880-1889	46	1860-1869	65	1860-1869	46	1870-1879	54	1890-1899	2	0	1
1910-1919	28	28	1	1910-1919	0	NA	0	1910-1919	56	1890-1899	81	1860-1869	57	1870-1879	48	1870-1879	7	0	1
1930-1939	0	0	1	1910-1919	0	NA	0	1930-1939	49	1890-1899	84	1860-1869	43	1870-1879	49	1830-1839	36	5	1
1930-1939	22	22	0	1950-1959	0	0	1	1930-1939	52	1840-1849	49	1860-1869	46	1870-1879	46	1880-1889	1	0	1
1920-1929	19	19	1	1860-1869	0	NA	1	1920-1929	65	1840-1849	52	1860-1869	44	1870-1879	43	1880-1889	3	3	0
1940-1949	2	2	0	1860-1869	23	23	1	1940-1949	62	1850-1859	57	1860-1869	53	1870-1879	57	1850-1859	8	8	1
1840-1849	15	15	1	1890-1899	5	5	1	1840-1849	61	1850-1859	62	1860-1869	42	1870-1879	51	1870-1879	27	25	1
1860-1869	17	17	1	1890-1899	0	0	1	1860-1869	67	1860-1869	45	1860-1869	50	1870-1879	50	1880-1889	1	0	1
1860-1869	0	NA	1	1840-1849	1	1	1	1860-1869	60	1860-1869	52	1860-1869	66	1870-1879	50	1880-1889	21	20	0
1890-1899	49	49	1	1840-1849	3	3	1	1890-1899	49	1870-1879	56	1860-1869	53	1870-1879	61	1890-1899	11	0	1
1890-1899	46	46	1	1850-1859	0	NA	1	1890-1899	51	1860-1869	68	1860-1869	45	1870-1879	56	1890-1899	2	1	0
1930-1939	12	12	1	1850-1859	0	NA	1	1930-1939	70	1880-1889	63	1860-1869	55	1870-1879	61	1840-1849	11	0	1
1950-1959	6	6	0	1860-1869	2	2	1	1950-1959	57	1880-1889	66	1860-1869	47	1870-1879	55	1860-1869	17	12	1
1950-1959	3	3	0	1860-1869	20	20	1	1950-1959	60	1880-1889	69	1860-1869	48	1870-1879	66	1890-1899	19	1	1
1950-1959	2	2	0	1870-1879	19	19	1	1950-1959	61	1890-1899	73	1860-1869	53	1870-1879	56	1910-1919	8	8	1
1900-1909	31	31	1	1860-1869	0	0	1	1900-1909	54	1880-1889	73	1860-1869	48	1870-1879	43	1920-1929	3	0	1
1890-1899	0	NA	0	1880-1889	0	NA	1	1890-1899	44	1880-1889	75	1860-1869	48	1870-1879	58	1930-1939	12	11	1
1920-1929	3	3	0	1880-1889	0	NA	1	1920-1929	54	1890-1899	83	1860-1869	59	1870-1879	47	1900-1909	2	0	0
1930-1939	1	1	0	1880-1889	0	NA	1	1930-1939	56	1820-1829	58	1860-1869	47	1870-1879	42	1900-1909	1	0	0
1900-1909	40	40	1	1890-1899	0	NA	1	1900-1909	57	1820-1829	60	1860-1869	51	1870-1879	65	1820-1829	18	16	1
1860-1869	1	1	1	1880-1889	11	11	1	1860-1869	75	1830-1839	61	1860-1869	50	1870-1879	43	1900-1909	9	8	0
1890-1899	15	15	1	1880-1889	9	9	1	1890-1899	61	1830-1839	64	1860-1869	66	1870-1879	68	1940-1949	2	0	0
1890-1899	0	0	1	1890-1899	1	1	1	1890-1899	64	1830-1839	66	1860-1869	55	1870-1879	50	1900-1909	11	5	0
1890-1899	11	11	1	1820-1829	0	NA	1	1890-1899	65	1880-1889	75	1860-1869	65	1870-1879	58	1940-1949	4	0	0
1920-1929	19	19	1	1820-1829	0	NA	1	1920-1929	45	1880-1889	78	1860-1869	55	1870-1879	76	1910-1919	2	2	0
1920-1929	17	17	1	1830-1839	0	NA	1	1920-1929	46	1890-1899	79	1860-1869	49	1870-1879	58	1830-1839	10	8	1
1920-1929	15	15	1	1830-1839	0	NA	1	1920-1929	49	1890-1899	82	1860-1869	62	1870-1879	71	1850-1859	27	27	1
1920-1929	14	14	1	1830-1839	0	NA	1	1920-1929	50	1890-1899	84	1860-1869	51	1870-1879	67	1880-1889	19	19	0
1910-1919	0	NA	1	1880-1889	3	3	1	1910-1919	69	1890-1899	87	1860-1869	53	1870-1879	51	1870-1879	23	10	1
1920-1929	12	12	1	1880-1889	3	3	1	1920-1929	51	1870-1879	65	1860-1869	53	1870-1879	57	1900-1909	4	4	0
1930-1939	8	8	1	1890-1899	1	1	1	1930-1939	56	1870-1879	67	1860-1869	46	1870-1879	54	1920-1929	7	0	0
1930-1939	7	7	1	1890-1899	0	NA	1	1930-1939	57	1870-1879	68	1860-1869	54	1870-1879	52	1900-1909	1	1	0
1930-1939	5	5	1	1890-1899	0	NA	1	1930-1939	58	1870-1879	70	1860-1869	49	1870-1879	56	1900-1909	3	0	0
1930-1939	2	2	1	1890-1899	0	NA	1	1930-1939	62	1880-1889	73	1860-1869	43	1870-1879	66	1850-1859	1	0	1
1940-1949	0	NA	1	1870-1879	0	NA	1	1940-1949	65	1850-1859	49	1860-1869	43	1870-1879	56	1840-1849	25	0	1
1900-1909	8	8	1	1870-1879	0	NA	1	1900-1909	68	1850-1859	51	1860-1869	49	1870-1879	70	1860-1869	30	29	1
1950-1959	0	NA	1	1870-1879	0	NA	1	1950-1959	49	1860-1869	54	1860-1869	44	1870-1879	76	1880-1889	5	0	1
1950-1959	0	NA	1	1870-1879	0	NA	1	1950-1959	51	1860-1869	56	1860-1869	67	1870-1879	46	1890-1899	5	0	1
1950-1959	0	NA	1	1880-1889	0	NA	1	1950-1959	53	1860-1869	59	1860-1869	66	1870-1879	57	1900-1909	2	2	0
1900-1909	1	1	1	1850-1859	0	0	1	1900-1909	70	1870-1879	63	1860-1869	63	1870-1879	45	1890-1899	6	6	0
1900-1909	3	3	1	1850-1859	3	3	1	1900-1909	73	1870-1879	66	1860-1869	66	1870-1879	46	1890-1899	6	6	0
1870-1879	7	7	1	1860-1869	0	0	1	1870-1879	44	1870-1879	52	1860-1869	48	1870-1879	54	1880-1889	1	0	1
1870-1879	7	7	1	1860-1869	38	38	1	1870-1879	66	1900-1909	52	1860-1869	43	1870-1879	57	1860-1869	24	22	1
1870-1879	0	0	1	1860-1869	1	1	1	1870-1879	73	1860-1869	69	1860-1869	52	1870-1879	47	1830-1839	5	3	1
1910-1919	22	22	1	1870-1879	31	31	1	1910-1919	54	1860-1869	70	1860-1869	59	1870-1879	46	1820-1829	38	29	1
1930-1939	0	NA	1	1870-1879	4	4	1	1930-1939	57	1860-1869	71	1860-1869	64	1870-1879	56	1850-1859	12	12	1
1930-1939	0	NA	1	1870-1879	3	3	1	1930-1939	61	1860-1869	74	1860-1869	54	1870-1879	69	1840-1849	30	30	1
1950-1959	3	3	0	1900-1909	33	33	1	1950-1959	48	1860-1869	75	1860-1869	65	1870-1879	42	1850-1859	24	11	1
1950-1959	2	2	0	1860-1869	0	NA	1	1950-1959	49	1870-1879	77	1860-1869	57	1870-1879	56	1860-1869	3	2	1
1940-1949	0	NA	1	1860-1869	0	NA	1	1940-1949	70	1870-1879	77	1860-1869	53	1870-1879	53	1840-1849	17	16	1
1910-1919	12	12	1	1860-1869	0	NA	1	1910-1919	55	1900-1909	67	1860-1869	51	1870-1879	54	1880-1889	7	7	0
1910-1919	21	21	1	1860-1869	0	NA	1	1910-1919	55	1900-1909	71	1860-1869	48	1870-1879	51	1870-1879	22	22	1
1880-1889	3	3	1	1860-1869	0	NA	1	1880-1889	49	1940-1949	59	1860-1869	72	1870-1879	51	1880-1889	8	0	1
1900-1909	16	16	1	1870-1879	0	NA	1	1900-1909	44	1940-1949	62	1860-1869	45	1870-1879	52	1860-1869	57	49	0
1880-1889	0	NA	1	1870-1879	0	NA	1	1880-1889	53	1910-1919	73	1860-1869	58	1870-1879	44	1890-1899	5	0	1
1880-1889	0	NA	1	1900-1909	5	5	1	1880-1889	56	1910-1919	78	1860-1869	66	1870-1879	52	1880-1889	4	0	1
1890-1899	0	NA	1	1900-1909	5	5	1	1890-1899	60	1930-1939	56	1860-1869	45	1870-1879	71	1880-1889	6	6	0
1890-1899	0	NA	1	1940-1949	0	NA	1	1890-1899	64	1930-1939	58	1860-1869	63	1870-1879	62	1870-1879	8	0	1
1920-1929	2	2	1	1940-1949	0	NA	1	1920-1929	64	1930-1939	61	1860-1869	53	1870-1879	64	1880-1889	15	15	0
1920-1929	9	9	1	1910-1919	3	3	1	1920-1929	67	1910-1919	75	1860-1869	51	1870-1879	49	1900-1909	3	0	0
1920-1929	8	8	1	1910-1919	0	NA	1	1920-1929	68	1910-1919	77	1860-1869	46	1870-1879	68	1890-1899	6	4	1
1920-1929	0	0	1	1930-1939	27	27	0	1920-1929	71	1910-1919	78	1860-1869	57	1870-1879	54	1890-1899	5	4	0
1930-1939	1	1	1	1930-1939	25	25	0	1930-1939	75	1910-1919	80	1860-1869	65	1870-1879	53	1870-1879	28	27	0
1930-1939	0	NA	1	1930-1939	23	23	0	1930-1939	81	1940-1949	58	1860-1869	55	1870-1879	54	1900-1909	4	1	0
1890-1899	0	NA	1	1910-1919	1	1	1	1890-1899	67	1920-1929	83	1860-1869	56	1870-1879	66	1890-1899	5	5	0
1890-1899	7	7	1	1910-1919	0	NA	1	1890-1899	78	1920-1929	87	1860-1869	43	1870-1879	52	1900-1909	4	4	0
1920-1929	23	23	1	1910-1919	0	NA	1	1920-1929	65	1870-1879	65	1860-1869	63	1870-1879	57	1900-1909	10	10	0
1920-1929	21	21	1	1910-1919	0	NA	1	1920-1929	67	1900-1909	64	1860-1869	54	1870-1879	56	1870-1879	21	17	0
1930-1939	14	14	1	1940-1949	0	NA	1	1930-1939	74	1910-1919	75	1860-1869	51	1870-1879	50	1890-1899	4	4	0
1950-1959	7	7	0	1920-1929	0	NA	1	1950-1959	56	1870-1879	71	1860-1869	58	1870-1879	51	1890-1899	6	0	1
1940-1949	4	4	1	1920-1929	0	NA	1	1940-1949	84	1870-1879	72	1860-1869	42	1870-1879	68	1920-1929	6	6	1
1880-1889	0	NA	1	1870-1879	0	NA	1	1880-1889	58	1840-1849	50	1860-1869	53	1870-1879	47	1950-1959	4	4	0
1890-1899	0	NA	1	1900-1909	10	10	1	1890-1899	60	1840-1849	51	1860-1869	47	1870-1879	46	1880-1889	7	6	0
1890-1899	0	NA	1	1910-1919	0	NA	1	1890-1899	61	1880-1889	60	1860-1869	47	1870-1879	55	1870-1879	20	12	1
1910-1919	2	2	1	1870-1879	0	NA	1	1910-1919	52	1850-1859	68	1860-1869	53	1870-1879	53	1890-1899	4	4	0
1880-1889	0	NA	1	1870-1879	0	NA	1	1880-1889	54	1860-1869	70	1860-1869	46	1870-1879	53	1840-1849	14	6	1
1890-1899	0	NA	1	1840-1849	0	NA	1	1890-1899	59	1860-1869	73	1860-1869	47	1870-1879	52	1860-1869	14	14	0
1890-1899	0	NA	1	1840-1849	0	NA	1	1890-1899	61	1890-1899	55	1860-1869	48	1870-1879	46	1870-1879	18	3	1
1890-1899	0	NA	1	1880-1889	7	7	1	1890-1899	63	1890-1899	70	1860-1869	46	1870-1879	75	1890-1899	15	15	0
1890-1899	0	NA	1	1850-1859	0	NA	1	1890-1899	66	1890-1899	75	1860-1869	64	1870-1879	58	1840-1849	14	12	1
1860-1869	24	24	1	1860-1869	0	NA	1	1860-1869	49	1870-1879	58	1860-1869	47	1870-1879	57	1860-1869	13	7	1
1860-1869	9	9	1	1860-1869	0	NA	1	1860-1869	50	1870-1879	61	1860-1869	53	1870-1879	58	1890-1899	8	8	0
1860-1869	32	32	1	1890-1899	0	0	1	1860-1869	54	1870-1879	62	1860-1869	58	1870-1879	70	1890-1899	5	5	0
1880-1889	0	NA	1	1890-1899	5	5	1	1880-1889	51	1890-1899	51	1860-1869	46	1870-1879	52	1820-1829	17	13	1
1890-1899	0	NA	1	1890-1899	0	0	1	1890-1899	56	1880-1889	67	1860-1869	53	1870-1879	65	1860-1869	12	6	1
1900-1909	0	NA	1	1870-1879	0	NA	1	1900-1909	70	1870-1879	59	1860-1869	46	1870-1879	59	1890-1899	13	7	0
1870-1879	1	1	1	1870-1879	0	NA	1	1870-1879	62	1870-1879	61	1860-1869	44	1870-1879	53	1930-1939	2	2	1
1870-1879	12	12	1	1870-1879	11	11	1	1870-1879	66	1870-1879	62	1860-1869	61	1870-1879	67	1920-1929	26	24	1
1860-1869	1	1	1	1890-1899	0	NA	0	1860-1869	58	1870-1879	64	1860-1869	43	1870-1879	60	1950-1959	10	0	0
1860-1869	24	24	1	1880-1889	0	NA	1	1860-1869	61	1870-1879	66	1860-1869	50	1870-1879	47	1950-1959	7	7	1
1870-1879	14	14	1	1870-1879	0	NA	1	1870-1879	65	1870-1879	68	1860-1869	60	1870-1879	54	1950-1959	4	4	1
1870-1879	16	16	1	1870-1879	0	NA	1	1870-1879	69	1880-1889	70	1860-1869	68	1870-1879	49	1930-1939	5	1	1
1880-1889	10	10	1	1870-1879	0	NA	1	1880-1889	75	1880-1889	74	1860-1869	68	1870-1879	62	1930-1939	15	8	1
1860-1869	6	6	1	1870-1879	0	NA	1	1860-1869	60	1920-1929	71	1860-1869	47	1870-1879	67	1930-1939	2	2	1
1860-1869	2	2	1	1870-1879	0	NA	1	1860-1869	63	1920-1929	73	1860-1869	50	1870-1879	44	1950-1959	1	0	0
1890-1899	0	NA	0	1870-1879	0	NA	1	1890-1899	54	1880-1889	69	1860-1869	58	1870-1879	51	1820-1829	18	11	1
1900-1909	0	NA	0	1880-1889	0	NA	1	1900-1909	62	1870-1879	48	1860-1869	67	1870-1879	49	1860-1869	22	19	1
1860-1869	0	0	1	1880-1889	0	NA	1	1860-1869	66	1870-1879	50	1860-1869	47	1870-1879	62	1840-1849	55	38	1
1870-1879	0	NA	1	1920-1929	1	1	1	1870-1879	68	1870-1879	52	1860-1869	49	1870-1879	68	1870-1879	40	39	1
1870-1879	0	NA	1	1920-1929	0	0	1	1870-1879	71	1870-1879	54	1860-1869	56	1870-1879	63	1870-1879	27	0	1
1870-1879	0	NA	1	1880-1889	3	3	1	1870-1879	73	1880-1889	62	1860-1869	63	1870-1879	69	1890-1899	27	24	1
1890-1899	0	NA	0	1870-1879	0	0	1	1890-1899	58	1880-1889	64	1860-1869	44	1870-1879	67	1900-1909	42	42	1
1860-1869	5	5	1	1870-1879	1	1	1	1860-1869	61	1880-1889	67	1860-1869	45	1870-1879	59	1920-1929	5	5	1
1890-1899	0	NA	0	1870-1879	0	NA	1	1890-1899	57	1890-1899	69	1860-1869	64	1870-1879	58	1940-1949	6	6	0
1910-1919	36	36	1	1870-1879	0	NA	1	1910-1919	45	1890-1899	71	1860-1869	48	1870-1879	52	1950-1959	1	1	1
1940-1949	16	16	1	1880-1889	0	NA	1	1940-1949	50	1950-1959	66	1860-1869	46	1870-1879	44	1900-1909	4	0	0
1940-1949	13	13	1	1880-1889	0	NA	1	1940-1949	53	1890-1899	72	1860-1869	54	1870-1879	59	1940-1949	2	0	0
1920-1929	31	31	1	1880-1889	0	NA	1	1920-1929	50	1890-1899	75	1860-1869	44	1870-1879	52	1910-1919	24	0	0
1920-1929	35	35	0	1890-1899	0	NA	1	1920-1929	52	1890-1899	77	1860-1869	53	1870-1879	52	1940-1949	15	15	0
1950-1959	11	11	1	1890-1899	0	NA	1	1950-1959	55	1900-1909	79	1860-1869	45	1870-1879	47	1940-1949	5	4	0
1950-1959	10	10	1	1950-1959	2	2	0	1950-1959	57	1900-1909	82	1860-1869	45	1870-1879	48	1950-1959	2	2	1
1950-1959	4	4	1	1890-1899	0	NA	1	1950-1959	62	1890-1899	94	1860-1869	53	1870-1879	47	1920-1929	2	0	0
1890-1899	0	NA	0	1890-1899	0	NA	1	1890-1899	58	1890-1899	68	1860-1869	43	1870-1879	51	1880-1889	7	0	1
1890-1899	0	NA	0	1890-1899	0	NA	1	1890-1899	62	1900-1909	79	1860-1869	43	1870-1879	58	1890-1899	12	10	0
1900-1909	0	NA	0	1900-1909	0	NA	1	1900-1909	64	1910-1919	54	1860-1869	62	1870-1879	55	1870-1879	27	14	1
1920-1929	24	24	1	1900-1909	0	NA	1	1920-1929	52	1940-1949	61	1860-1869	57	1870-1879	46	1890-1899	5	5	0
1920-1929	27	27	1	1890-1899	0	NA	1	1920-1929	55	1930-1939	78	1860-1869	45	1870-1879	53	1900-1909	1	1	0
1940-1949	10	10	1	1890-1899	9	9	1	1940-1949	71	1880-1889	57	1860-1869	55	1870-1879	52	1890-1899	7	7	0
1900-1909	0	NA	0	1900-1909	0	NA	1	1900-1909	66	1910-1919	57	1860-1869	58	1870-1879	65	1920-1929	5	0	0
1830-1839	30	30	1	1910-1919	20	20	1	1830-1839	57	1940-1949	54	1860-1869	48	1870-1879	57	1870-1879	26	26	0
1860-1869	2	2	1	1940-1949	6	6	1	1860-1869	63	1940-1949	60	1860-1869	47	1870-1879	64	1890-1899	15	3	0
1860-1869	13	13	1	1930-1939	0	NA	1	1860-1869	42	1920-1929	64	1860-1869	49	1870-1879	58	1910-1919	7	7	1
1860-1869	2	2	1	1880-1889	0	NA	1	1860-1869	51	1920-1929	69	1860-1869	58	1870-1879	58	1940-1949	8	8	0
1860-1869	15	15	1	1910-1919	17	17	1	1860-1869	67	1920-1929	71	1860-1869	43	1870-1879	52	1890-1899	10	10	0
1870-1879	11	11	1	1940-1949	18	18	0	1870-1879	71	1880-1889	54	1860-1869	58	1870-1879	53	1940-1949	18	18	0
1890-1899	6	6	1	1940-1949	12	12	0	1890-1899	50	1880-1889	57	1860-1869	47	1870-1879	55	1940-1949	12	12	0
1880-1889	0	NA	1	1920-1929	11	11	1	1880-1889	56	1880-1889	59	1860-1869	58	1870-1879	52	1830-1839	17	9	1
1880-1889	0	NA	1	1920-1929	1	1	1	1880-1889	60	1900-1909	72	1860-1869	46	1870-1879	56	1860-1869	33	33	1
1880-1889	0	NA	1	1920-1929	0	NA	1	1880-1889	63	1920-1929	62	1860-1869	60	1870-1879	42	1870-1879	5	5	0
1890-1899	0	NA	1	1880-1889	0	NA	1	1890-1899	66	1930-1939	67	1860-1869	62	1870-1879	50	1890-1899	5	5	0
1870-1879	22	22	1	1880-1889	0	NA	1	1870-1879	59	1900-1909	74	1860-1869	51	1870-1879	50	1890-1899	5	5	0
1870-1879	6	6	1	1880-1889	0	NA	1	1870-1879	62	1940-1949	84	1860-1869	47	1870-1879	48	1930-1939	2	0	0
1870-1879	19	19	1	1900-1909	0	NA	1	1870-1879	62	1950-1959	88	1860-1869	63	1870-1879	52	1890-1899	11	0	1
1910-1919	0	NA	1	1920-1929	18	18	1	1910-1919	71	1900-1909	76	1860-1869	54	1870-1879	58	1930-1939	21	3	1
1880-1889	0	NA	1	1930-1939	20	20	1	1880-1889	62	1930-1939	66	1860-1869	54	1870-1879	95	1830-1839	21	10	1
1860-1869	0	NA	1	1900-1909	0	NA	1	1860-1869	58	1930-1939	69	1860-1869	46	1870-1879	53	1850-1859	18	18	1
1870-1879	0	NA	1	1940-1949	8	8	1	1870-1879	61	1940-1949	76	1860-1869	71	1870-1879	47	1860-1869	14	3	1
1870-1879	0	NA	1	1950-1959	4	4	1	1870-1879	64	1940-1949	81	1860-1869	64	1870-1879	53	1860-1869	14	14	1
1870-1879	0	NA	1	1900-1909	0	NA	1	1870-1879	68	1950-1959	88	1860-1869	45	1870-1879	53	1870-1879	9	0	1
1900-1909	1	1	1	1930-1939	25	25	1	1900-1909	64	1860-1869	54	1870-1879	63	1870-1879	59	1880-1889	16	16	0
1880-1889	0	NA	1	1930-1939	22	22	1	1880-1889	70	1860-1869	59	1870-1879	62	1870-1879	50	1880-1889	14	14	0
1880-1889	0	NA	1	1940-1949	15	15	1	1880-1889	72	1870-1879	61	1870-1879	46	1870-1879	57	1900-1909	1	0	1
1890-1899	0	NA	1	1940-1949	10	10	1	1890-1899	80	1870-1879	64	1870-1879	45	1870-1879	60	1880-1889	12	1	1
1820-1829	10	10	1	1950-1959	3	3	1	1820-1829	42	1900-1909	65	1870-1879	62	1870-1879	54	1890-1899	10	1	1
1850-1859	0	NA	1	1860-1869	5	5	1	1850-1859	49	1900-1909	67	1870-1879	56	1870-1879	53	1940-1949	2	0	0
1860-1869	0	NA	1	1860-1869	1	1	1	1860-1869	56	1910-1919	72	1870-1879	71	1870-1879	56	1890-1899	15	10	1
1880-1889	0	NA	1	1870-1879	34	34	1	1880-1889	56	1910-1919	75	1870-1879	43	1870-1879	65	1890-1899	6	0	1
1860-1869	0	NA	1	1870-1879	32	32	1	1860-1869	60	1840-1849	74	1870-1879	65	1870-1879	58	1840-1849	18	9	1
1880-1889	0	NA	1	1900-1909	0	NA	1	1880-1889	60	1870-1879	76	1870-1879	43	1870-1879	58	1870-1879	8	0	1
1890-1899	0	NA	1	1900-1909	0	NA	1	1890-1899	64	1840-1849	77	1870-1879	46	1870-1879	52	1880-1889	17	0	1
1870-1879	0	NA	1	1910-1919	0	NA	1	1870-1879	64	1900-1909	58	1870-1879	60	1870-1879	56	1890-1899	2	2	0
1820-1829	1	1	1	1910-1919	0	NA	1	1820-1829	44	1910-1919	62	1870-1879	53	1870-1879	56	1910-1919	12	0	1
1830-1839	0	0	1	1840-1849	20	20	1	1830-1839	45	1910-1919	63	1870-1879	49	1870-1879	50	1930-1939	1	0	1
1830-1839	5	5	1	1870-1879	0	NA	1	1830-1839	48	1910-1919	65	1870-1879	50	1870-1879	53	1900-1909	15	0	0
1830-1839	1	1	1	1840-1849	17	17	1	1830-1839	50	1910-1919	68	1870-1879	43	1870-1879	53	1930-1939	17	17	1
1870-1879	21	21	1	1900-1909	0	0	1	1870-1879	59	1800-1809	52	1870-1879	55	1870-1879	40	1950-1959	4	4	1
1850-1859	5	5	1	1910-1919	0	NA	1	1850-1859	41	1800-1809	58	1870-1879	67	1870-1879	61	1950-1959	10	6	1
1850-1859	3	3	1	1910-1919	0	NA	1	1850-1859	43	1800-1809	60	1870-1879	43	1870-1879	52	1830-1839	26	4	1
1850-1859	1	1	1	1910-1919	0	NA	1	1850-1859	45	1800-1809	57	1870-1879	48	1870-1879	62	1880-1889	9	0	1
1860-1869	0	NA	1	1910-1919	0	NA	1	1860-1869	47	1810-1819	56	1870-1879	42	1870-1879	43	1860-1869	1	0	1
1860-1869	0	NA	1	1800-1809	4	4	1	1860-1869	50	1830-1839	54	1870-1879	77	1870-1879	50	1880-1889	3	3	0
1860-1869	0	NA	1	1800-1809	8	8	1	1860-1869	51	1900-1909	61	1870-1879	47	1870-1879	52	1900-1909	2	0	0
1870-1879	0	0	1	1800-1809	0	0	1	1870-1879	55	1900-1909	65	1870-1879	53	1870-1879	58	1880-1889	17	17	1
1870-1879	0	0	1	1800-1809	2	2	1	1870-1879	56	1910-1919	75	1870-1879	53	1870-1879	46	1840-1849	11	0	1
1870-1879	14	14	1	1810-1819	16	16	1	1870-1879	57	1910-1919	75	1870-1879	44	1870-1879	67	1870-1879	5	5	1
1870-1879	12	12	1	1830-1839	0	NA	1	1870-1879	59	1910-1919	76	1870-1879	44	1870-1879	54	1860-1869	21	2	1
1870-1879	10	10	1	1900-1909	12	12	1	1870-1879	61	1910-1919	78	1870-1879	56	1870-1879	57	1890-1899	6	5	0
1880-1889	8	8	1	1900-1909	8	8	1	1880-1889	63	1910-1919	80	1870-1879	57	1870-1879	64	1890-1899	2	2	0
1870-1879	0	NA	1	1910-1919	0	NA	1	1870-1879	61	1920-1929	82	1870-1879	42	1870-1879	60	1910-1919	1	1	0
1870-1879	0	NA	1	1910-1919	0	NA	1	1870-1879	63	1920-1929	83	1870-1879	72	1870-1879	63	1840-1849	18	4	1
1870-1879	0	NA	1	1910-1919	0	NA	1	1870-1879	64	1840-1849	57	1870-1879	67	1870-1879	50	1860-1869	26	0	1
1870-1879	0	NA	1	1910-1919	0	NA	1	1870-1879	66	1860-1869	64	1870-1879	62	1870-1879	54	1890-1899	13	10	1
1880-1889	0	NA	1	1910-1919	0	NA	1	1880-1889	70	1880-1889	57	1870-1879	54	1870-1879	61	1870-1879	14	0	1
1850-1859	0	NA	1	1920-1929	0	NA	1	1850-1859	67	1870-1879	51	1870-1879	55	1870-1879	58	1870-1879	7	7	1
1850-1859	0	NA	1	1920-1929	0	NA	1	1850-1859	69	1900-1909	43	1870-1879	62	1870-1879	65	1890-1899	22	22	1
1860-1869	0	NA	1	1840-1849	0	NA	1	1860-1869	73	1900-1909	48	1870-1879	39	1870-1879	51	1890-1899	4	0	1
1860-1869	0	NA	1	1860-1869	0	0	1	1860-1869	75	1910-1919	51	1870-1879	49	1870-1879	57	1930-1939	11	9	1
1860-1869	0	NA	1	1880-1889	0	0	1	1860-1869	78	1900-1909	58	1870-1879	52	1870-1879	45	1900-1909	2	2	0
1870-1879	0	NA	1	1870-1879	0	NA	1	1870-1879	82	1900-1909	58	1870-1879	53	1870-1879	52	1890-1899	4	4	0
1870-1879	0	NA	1	1900-1909	31	31	1	1870-1879	85	1900-1909	59	1870-1879	49	1870-1879	49	1890-1899	12	12	0
1890-1899	6	6	1	1900-1909	26	26	1	1890-1899	70	1900-1909	61	1870-1879	51	1870-1879	50	1820-1829	8	1	1
1890-1899	4	4	1	1910-1919	23	23	1	1890-1899	73	1900-1909	64	1870-1879	55	1870-1879	47	1820-1829	28	16	1
1890-1899	3	3	1	1900-1909	11	11	1	1890-1899	74	1930-1939	55	1870-1879	61	1870-1879	49	1850-1859	5	3	1
1900-1909	0	NA	1	1900-1909	1	1	1	1900-1909	77	1910-1919	67	1870-1879	50	1870-1879	46	1880-1889	5	2	1
1900-1909	0	NA	0	1900-1909	10	10	1	1900-1909	47	1910-1919	70	1870-1879	57	1870-1879	51	1870-1879	12	8	1
1920-1929	1	1	1	1900-1909	8	8	1	1920-1929	75	1910-1919	72	1870-1879	44	1870-1879	48	1850-1859	16	14	1
1890-1899	0	NA	1	1900-1909	5	5	1	1890-1899	65	1910-1919	74	1870-1879	46	1870-1879	60	1870-1879	24	0	1
1900-1909	0	NA	1	1930-1939	0	NA	1	1900-1909	72	1920-1929	46	1870-1879	45	1870-1879	67	1870-1879	19	0	1
1900-1909	0	NA	1	1910-1919	2	2	1	1900-1909	74	1930-1939	48	1870-1879	51	1870-1879	54	1900-1909	4	4	0
1880-1889	0	NA	1	1910-1919	0	NA	1	1880-1889	61	1900-1909	46	1870-1879	54	1870-1879	55	1890-1899	4	4	1
1880-1889	0	NA	1	1910-1919	0	NA	1	1880-1889	63	1810-1819	70	1870-1879	52	1870-1879	58	1900-1909	4	4	0
1890-1899	8	8	1	1910-1919	0	NA	1	1890-1899	53	1820-1829	75	1870-1879	51	1870-1879	55	1890-1899	15	7	1
1900-1909	9	9	1	1920-1929	0	NA	1	1900-1909	66	1820-1829	78	1870-1879	43	1870-1879	50	1820-1829	32	10	1
1900-1909	7	7	1	1930-1939	0	NA	1	1900-1909	69	1830-1839	88	1870-1879	57	1870-1879	48	1850-1859	25	2	1
1890-1899	14	14	1	1900-1909	28	28	1	1890-1899	62	1820-1829	74	1870-1879	48	1870-1879	55	1870-1879	20	15	1
1910-1919	8	8	0	1810-1819	0	NA	1	1910-1919	44	1820-1829	79	1870-1879	65	1870-1879	67	1840-1849	4	3	1
1900-1909	9	9	1	1820-1829	0	NA	1	1900-1909	67	1840-1849	46	1870-1879	60	1870-1879	54	1830-1839	12	1	1
1900-1909	10	10	1	1820-1829	0	NA	1	1900-1909	65	1840-1849	53	1870-1879	53	1870-1879	65	1860-1869	1	1	1
1870-1879	0	NA	1	1830-1839	0	NA	1	1870-1879	69	1850-1859	55	1870-1879	47	1870-1879	46	1880-1889	6	0	1
1870-1879	0	NA	1	1820-1829	0	NA	1	1870-1879	75	1870-1879	56	1870-1879	57	1870-1879	43	1900-1909	3	0	1
1870-1879	0	NA	1	1820-1829	0	NA	1	1870-1879	76	1870-1879	59	1870-1879	46	1870-1879	47	1910-1919	1	1	0
1840-1849	3	3	1	1840-1849	0	0	1	1840-1849	44	1870-1879	61	1870-1879	63	1870-1879	48	1840-1849	30	2	1
1840-1849	2	2	1	1840-1849	29	29	1	1840-1849	45	1880-1889	64	1870-1879	50	1870-1879	61	1870-1879	9	3	1
1880-1889	4	4	0	1850-1859	37	37	1	1880-1889	59	1880-1889	66	1870-1879	42	1870-1879	45	1880-1889	3	0	1
1880-1889	1	1	0	1870-1879	15	15	1	1880-1889	62	1880-1889	69	1870-1879	59	1870-1879	54	1820-1829	39	38	1
1890-1899	5	5	1	1870-1879	13	13	1	1890-1899	54	1850-1859	58	1870-1879	55	1870-1879	50	1860-1869	26	25	1
1890-1899	2	2	1	1870-1879	10	10	1	1890-1899	57	1850-1859	58	1870-1879	49	1870-1879	60	1890-1899	4	4	0
1870-1879	8	8	1	1880-1889	7	7	1	1870-1879	66	1850-1859	61	1870-1879	69	1870-1879	47	1880-1889	18	18	0
1870-1879	3	3	1	1880-1889	6	6	1	1870-1879	68	1850-1859	63	1870-1879	51	1870-1879	49	1880-1889	12	12	0
1880-1889	3	3	1	1880-1889	2	2	1	1880-1889	71	1870-1879	48	1870-1879	46	1870-1879	41	1900-1909	1	0	0
1880-1889	1	1	1	1850-1859	11	11	1	1880-1889	73	1890-1899	47	1870-1879	56	1870-1879	69	1890-1899	5	4	0
1880-1889	3	3	1	1850-1859	15	15	1	1880-1889	71	1920-1929	68	1870-1879	61	1870-1879	51	1890-1899	1	1	0
1900-1909	0	0	1	1850-1859	31	31	1	1900-1909	58	1950-1959	62	1870-1879	52	1870-1879	61	1890-1899	7	0	1
1890-1899	0	NA	1	1850-1859	10	10	1	1890-1899	76	1900-1909	56	1870-1879	44	1870-1879	52	1890-1899	2	1	0
1890-1899	0	NA	1	1870-1879	0	0	1	1890-1899	81	1930-1939	60	1870-1879	58	1870-1879	60	1860-1869	8	5	1
1910-1919	2	2	1	1890-1899	38	38	1	1910-1919	56	1930-1939	62	1870-1879	53	1870-1879	51	1870-1879	14	13	0
1910-1919	1	1	1	1920-1929	24	24	1	1910-1919	54	1940-1949	66	1870-1879	48	1870-1879	62	1850-1859	52	39	1
1870-1879	12	12	1	1950-1959	4	4	0	1870-1879	62	1940-1949	71	1870-1879	54	1870-1879	49	1830-1839	8	7	1
1890-1899	0	0	1	1900-1909	29	29	1	1890-1899	51	1900-1909	60	1870-1879	69	1870-1879	63	1850-1859	8	8	1
1870-1879	6	6	1	1930-1939	24	24	0	1870-1879	51	1910-1919	63	1870-1879	53	1870-1879	52	1870-1879	6	2	1
1870-1879	5	5	1	1930-1939	21	21	0	1870-1879	53	1910-1919	65	1870-1879	49	1870-1879	51	1900-1909	3	0	1
1870-1879	18	18	1	1940-1949	21	21	0	1870-1879	54	1910-1919	66	1870-1879	54	1870-1879	49	1840-1849	13	13	1
1870-1879	1	1	1	1940-1949	16	16	0	1870-1879	56	1870-1879	50	1870-1879	56	1870-1879	56	1870-1879	30	19	1
1870-1879	15	15	1	1900-1909	25	25	1	1870-1879	58	1870-1879	51	1870-1879	39	1870-1879	43	1850-1859	11	0	1
1870-1879	13	13	1	1910-1919	22	22	1	1870-1879	59	1880-1889	59	1870-1879	49	1870-1879	47	1900-1909	2	2	0
1880-1889	11	11	1	1910-1919	13	13	1	1880-1889	62	1870-1879	46	1870-1879	50	1870-1879	59	1880-1889	18	7	1
1880-1889	7	7	1	1910-1919	19	19	1	1880-1889	66	1870-1879	50	1870-1879	61	1870-1879	50	1870-1879	14	0	1
1870-1879	18	18	1	1870-1879	0	NA	1	1870-1879	54	1870-1879	50	1870-1879	55	1870-1879	54	1840-1849	7	7	1
1870-1879	15	15	1	1870-1879	0	NA	1	1870-1879	57	1900-1909	55	1870-1879	71	1870-1879	61	1870-1879	33	12	1
1880-1889	9	9	1	1880-1889	0	NA	1	1880-1889	63	1900-1909	57	1870-1879	54	1870-1879	40	1890-1899	5	1	0
1880-1889	3	3	1	1870-1879	2	2	1	1880-1889	69	1910-1919	59	1870-1879	54	1870-1879	65	1890-1899	13	13	0
1890-1899	0	NA	1	1870-1879	0	NA	1	1890-1899	77	1910-1919	61	1870-1879	53	1870-1879	52	1840-1849	25	24	1
1880-1889	7	7	1	1870-1879	0	NA	1	1880-1889	65	1910-1919	64	1870-1879	50	1870-1879	63	1870-1879	17	10	1
1890-1899	2	2	1	1900-1909	15	15	1	1890-1899	70	1910-1919	67	1870-1879	63	1870-1879	59	1870-1879	13	0	1
1890-1899	0	NA	1	1900-1909	14	14	1	1890-1899	76	1870-1879	53	1870-1879	44	1870-1879	67	1870-1879	21	21	0
1900-1909	0	NA	1	1910-1919	11	11	1	1900-1909	57	1850-1859	60	1870-1879	40	1870-1879	62	1890-1899	4	4	0
1920-1929	2	2	1	1910-1919	9	9	1	1920-1929	60	1890-1899	61	1870-1879	40	1870-1879	68	1870-1879	8	8	1
1880-1889	0	NA	1	1910-1919	7	7	1	1880-1889	65	1850-1859	61	1870-1879	54	1870-1879	43	1920-1929	4	4	1
1880-1889	0	NA	1	1910-1919	4	4	1	1880-1889	66	1890-1899	58	1870-1879	46	1870-1879	48	1950-1959	1	1	0
1890-1899	0	NA	1	1870-1879	0	NA	1	1890-1899	68	1890-1899	59	1870-1879	49	1870-1879	45	1870-1879	13	13	0
[truncated: 37,320 more rows]
