# Supplementary material for: Grandmotherhood across the demographic transition
Source: PLoS One. 2018 Jul 23;13(7):e0200963. doi: 10.1371/journal.pone.0200963 (PMC6056041; doi:10.1371/journal.pone.0200963)
Supplement: S1 R Code — (R) [file pone.0200963.s003.R]

#READ IN DATA + LOAD PACKAGES----
library(broom)
library(survival)

#data for calculating percentages (#1, #3, #6)
per_dat <- read.csv("S1_Dataset.csv", stringsAsFactors = F)

#data for other anaylses (#2, #4, #5)
#NOTE - one row is not always same individual
#only columns linked by analysis should be used together e.g. mgm_bcohort_share + mgm_shared_all + mgm_shared_2 + mgm_shared_event (but not pgm_shared_all etc.)
ind_dat <- read.csv("S2_Dataset.csv", stringsAsFactors = F, na.strings = c("NA", "", " "))

#see S1 File for explanation of variables, if required

#function for creating age categories - needed for lines of code immediately below
#from: https://www.r-bloggers.com/r-function-of-the-day-cut-2/
age.cat <- function(x, lower, upper, by,
                    sep = "-", above.char = "+") {
  
  labs <- c(paste(seq(lower, upper - by, by = by),
                  seq(lower + by - 1, upper - 1, by = by),
                  sep = sep),
            paste(upper, above.char, sep = ""))
  
  cut(floor(x), breaks = c(seq(lower, upper, by = by), Inf),
      right = FALSE, labels = labs)
}


#create a list of starting years of birth cohorts - this is needed for #2, 4 & 5
newdat <- data.frame("bcohort1" = seq(from = 1790, to = 1960, by =10))
newdat$bcohort <- age.cat(newdat$bcohort1, lower = 1790, upper = 1960, by = 10)
#exclude a birth cohort that will always be empty
newdat <- newdat[newdat$bcohort != "1960+",]
newdat$bcohort <- droplevels(newdat$bcohort)
#create second sequence
lab <- seq(from = 1790, to = 1959, by =10)

#mgm = maternal grandmother
#pgm = paternal grandmother
#gm = grandmother
#gc = grandchild

#1 PERCENTAGE GRANDMOTHERS ALIVE AT BIRTH----

#Maternal grandmothers
#get percentage by dividing (for each birth cohort) no. grandkids with living maternal grandmother at birth by total no. of grandchildren with a known maternal grandmother
#then multiply by 100 
percent_MGM_alive <- (per_dat$bcohort_alive_mgm/per_dat$bcohort_mgm) * 100 

MGM_per_bir <- data.frame(per_dat$bcohort, percent_MGM_alive)

#Paternal grandmothers
#get percentage by dividing (for each birth cohort) no. grandkids with living paternal grandmother at birth by total no. of grandchildren with a known paternal grandmother
#then multiply by 100 
percent_PGM_alive <- (per_dat$bcohort_alive_pgm/per_dat$bcohort_pgm) * 100 

PGM_per_bir <- data.frame(per_dat$bcohort, percent_PGM_alive)

#spearman's rank
sprankAB <- data.frame(year = c(1:17), MGM = MGM_per_bir$percent_MGM_alive, PGM = PGM_per_bir$percent_PGM_alive)
with(sprankAB, cor.test(year, MGM, alternative = "t", method = "spearman", exact = T))
with(sprankAB, cor.test(year, PGM, alternative = "t", method = "spearman", exact = T))

#2 SHARED TIME----
#MATERNAL GM
#I - ALL GRANDMOTHERS (inc. those who died pre-birth)
#value for mgm_shared_all is 0 if death before grandchild birth

#get only those who will be in this analysis
MGM_share <- ind_dat[which(is.na(ind_dat$mgm_shared_all) == F),]

#make survival object - whole number if time limited by death, number+ if censored 
MGM_share$surv <- with(MGM_share, Surv(mgm_shared_all, mgm_shared_event))

#run cox proportional hazards model
mod_msa <- coxph(surv~mgm_bcohort_share, data = MGM_share, na.action = na.omit)
#add relevant column name to newdat
newdat$mgm_bcohort_share <- newdat$bcohort
#get predictions from cox ph model
pred_mmsa <- survfit(mod_msa, newdata = newdat, na.action = na.omit)

#extract predictions - first by making empty vectors
#times is the number of birth cohorts
pred_mmsa_1 <- as.vector(rep(NA, times = 17))
#95% CIs
pred_mmsa_upr <- as.vector(rep(NA, times = 17))
pred_mmsa_lwr <- as.vector(rep(NA, times = 17))


#glance provides single row summary from predictions
#loop fills the three vectors
for(i in 1:17){
  pred_mmsa_1[i] <- glance(pred_mmsa)[[i]][7]
  pred_mmsa_lwr[i] <- glance(pred_mmsa)[[i]][8]
  pred_mmsa_upr[i] <- glance(pred_mmsa)[[i]][9]
}

#bind the three above vectors to the cohorts
pred_mmsa_2 <- data.frame(lab, pred_mmsa_1, pred_mmsa_lwr, pred_mmsa_upr)

#II - ONLY GRANDMOTHERS ALIVE AT BIRTH

#reduce dataset further to only those alive at the birth of grandchild
MGM_share2 <- ind_dat[which(is.na(ind_dat$mgm_shared_2) == F),]

#same process as for I
MGM_share2$surv <- with(MGM_share2, Surv(mgm_shared_2, mgm_shared_event))

mod_ms2 <- coxph(surv~mgm_bcohort_share, data = MGM_share2, na.action = na.omit)
pred_mms2 <- survfit(mod_ms2, newdata = newdat, na.action = na.omit)

pred_mms2_1 <- as.vector(rep(NA, times = 17))
pred_mms2_upr <- as.vector(rep(NA, times = 17))
pred_mms2_lwr <- as.vector(rep(NA, times = 17))

for(i in 1:17){
  pred_mms2_1[i] <- glance(pred_mms2)[[i]][7]
  pred_mms2_lwr[i] <- glance(pred_mms2)[[i]][8]
  pred_mms2_upr[i] <- glance(pred_mms2)[[i]][9]
}

pred_mms2_2 <- data.frame(lab, pred_mms2_1, pred_mms2_lwr, pred_mms2_upr)

#PATERNAL GM
#III - ALL GRANDMOTHERS (inc. those who died pre-birth)
#value for pgm_shared_all is 0 if death before grandchild birth

PGM_share <- ind_dat[which(is.na(ind_dat$pgm_shared_all) == F),]

#make survival object
PGM_share$surv <- with(PGM_share, Surv(pgm_shared_all, pgm_shared_event))
#add relevant column name to newdat
newdat$pgm_bcohort_share <- newdat$bcohort
#run cox proportional hazards model
mod_psa <- coxph(surv~pgm_bcohort_share, data = PGM_share, na.action = na.omit)
pred_pmsa <- survfit(mod_psa, newdata = newdat, na.action = na.omit)

pred_pmsa_1 <- as.vector(rep(NA, times = 17))
pred_pmsa_upr <- as.vector(rep(NA, times = 17))
pred_pmsa_lwr <- as.vector(rep(NA, times = 17))

for(i in 1:17){
  pred_pmsa_1[i] <- glance(pred_pmsa)[[i]][7]
  pred_pmsa_lwr[i] <- glance(pred_pmsa)[[i]][8]
  pred_pmsa_upr[i] <- glance(pred_pmsa)[[i]][9]
}

pred_pmsa_2 <- data.frame(lab, pred_pmsa_1, pred_pmsa_lwr, pred_pmsa_upr)

#IV - ONLY GRANDMOTHERS ALIVE AT BIRTH
#reduce dataset further to only those alive at the birth of grandchild
PGM_share2 <- ind_dat[which(is.na(ind_dat$pgm_shared_2) == F),]

PGM_share2$surv <- with(PGM_share2, Surv(pgm_shared_2, pgm_shared_event))

mod_ps2 <- coxph(surv~pgm_bcohort_share, data = PGM_share2, na.action = na.omit)
pred_pms2 <- survfit(mod_ps2, newdata = newdat, na.action = na.omit)

pred_pms2_1 <- as.vector(rep(NA, times = 17))
pred_pms2_upr <- as.vector(rep(NA, times = 17))
pred_pms2_lwr <- as.vector(rep(NA, times = 17))

for(i in 1:17){
  pred_pms2_1[i] <- glance(pred_pms2)[[i]][7]
  pred_pms2_lwr[i] <- glance(pred_pms2)[[i]][8]
  pred_pms2_upr[i] <- glance(pred_pms2)[[i]][9]
}

pred_pms2_2 <- data.frame(lab, pred_pms2_1, pred_pms2_lwr, pred_pms2_upr)

#spearman's rank
sprankST1 <- data.frame(year = c(1:17), MGM = pred_mmsa_2$pred_mmsa_1, PGM = pred_pmsa_2$pred_pmsa_1)
with(sprankST1, cor.test(year, MGM, alternative = "t", method = "spearman", exact = T))
with(sprankST1, cor.test(year, PGM, alternative = "t", method = "spearman", exact = T))

sprankST2 <- data.frame(year = c(1:17), PGM = pred_pms2_2$pred_pms2_1, MGM = pred_mms2_2$pred_mms2_1)
with(sprankST2, cor.test(year, MGM, alternative = "t", method = "spearman", exact = T))
with(sprankST2, cor.test(year, PGM, alternative = "t", method = "spearman", exact = T))


#3 PERCENTAGE GRANDCHILDREN OUTLIVING GRANDMOTHERS----

#X_death_before columns give number DYING before grandmother of type X
#"1 -" before dividing gives the values (by birth cohort) for outliving

#Maternal GMs
percent_MGM_outlive <- (1 - (per_dat$mgm_death_before/per_dat$mgm_num_outlive)) * 100
MGM_per_outl <- data.frame(per_dat$bcohort, percent_MGM_outlive)

#Paternal GMs
percent_PGM_outlive <- (1 - (per_dat$pgm_death_before/per_dat$pgm_num_outlive)) * 100
PGM_per_outl <- data.frame(per_dat$bcohort, percent_PGM_outlive)

#spearman's rank
sprankOL <- data.frame(year = c(1:17), PGM = PGM_per_outl$percent_PGM_outlive, MGM = MGM_per_outl$percent_MGM_outlive)
with(sprankOL, cor.test(year, MGM, alternative = "t", method = "spearman", exact = T))
with(sprankOL, cor.test(year, PGM, alternative = "t", method = "spearman", exact = T))

#4 GRANDMOTHER AGE AT GRANDCHILD BIRTH----
#same process as for #2 Shared time
#irrespective of survival, hence some very old grandmothers represented

#MGM
#I - AGE AT ANY BIRTH (AAB)
MGM_aab <- ind_dat[which(is.na(ind_dat$mgm_bcohort_aab) == F),]

#set event to 1 (age at birth either known or not, so no censoring required, but Surv function requires event)
MGM_aab$event <- 1
#survival object
MGM_aab$surv <- with(MGM_aab, Surv(mgm_aab, event))
#cox model
mod_maab <- coxph(surv~mgm_bcohort_aab, data = MGM_aab)
#add relevant column name to newdat
newdat$mgm_bcohort_aab <- newdat$bcohort
#prediction
pred_maab <- survfit(mod_maab, newdata = newdat, na.action = na.omit)

#vectors
pred_maab_1 <- as.vector(rep(NA, times = 17))
pred_maab_up <- as.vector(rep(NA, times = 17))
pred_maab_lw <- as.vector(rep(NA, times = 17))

#loop glance
for(i in 1:17){
  pred_maab_1[i] <- glance(pred_maab)[[i]][7]
  pred_maab_lw[i] <- glance(pred_maab)[[i]][8]
  pred_maab_up[i] <- glance(pred_maab)[[i]][9]
}

pred_maab_2 <- data.frame(lab, pred_maab_1, pred_maab_lw, pred_maab_up)

#II- AGE AT FIRST GRANDCHILD BIRTH
MGM_aab_fi <- ind_dat[which(is.na(ind_dat$mgm_bcohort_aab_fi) == F),]

#set event to 1 (age at birth either known or not, so no censoring required, but Surv function requires event)
MGM_aab_fi$event <- 1
#survival object
MGM_aab_fi$surv <- with(MGM_aab_fi, Surv(mgm_aab_fi, event))
#cox model
mod_maabf <- coxph(surv~mgm_bcohort_aab_fi, data = MGM_aab_fi)
#add relevant column name to newdat
newdat$mgm_bcohort_aab_fi <- newdat$bcohort
#prediction
pred_maabf <- survfit(mod_maabf, newdata = newdat, na.action = na.omit)

#vectors
pred_maabf_1 <- as.vector(rep(NA, times = 17))
pred_maabf_up <- as.vector(rep(NA, times = 17))
pred_maabf_lw <- as.vector(rep(NA, times = 17))

#loop glance
for(i in 1:17){
  pred_maabf_1[i] <- glance(pred_maabf)[[i]][7]
  pred_maabf_lw[i] <- glance(pred_maabf)[[i]][8]
  pred_maabf_up[i] <- glance(pred_maabf)[[i]][9]
}

pred_maabf_2 <- data.frame(lab, pred_maabf_1, pred_maabf_lw, pred_maabf_up)

#PGM
#III - AGE AT ANY BIRTH (AAB)
PGM_aab <- ind_dat[which(is.na(ind_dat$pgm_bcohort_aab) == F),]

#set event to 1 (age at birth either known or not, so no censoring required, but Surv function requires event)
PGM_aab$event <- 1
#survival object
PGM_aab$surv <- with(PGM_aab, Surv(pgm_aab, event))
#cox model
mod_paab <- coxph(surv~pgm_bcohort_aab, data = PGM_aab)
#add relevant column name to newdat
newdat$pgm_bcohort_aab <- newdat$bcohort
#prediction
pred_paab <- survfit(mod_paab, newdata = newdat, na.action = na.omit)

#vectors
pred_paab_1 <- as.vector(rep(NA, times = 17))
pred_paab_up <- as.vector(rep(NA, times = 17))
pred_paab_lw <- as.vector(rep(NA, times = 17))

#loop glance
for(i in 1:17){
  pred_paab_1[i] <- glance(pred_paab)[[i]][7]
  pred_paab_lw[i] <- glance(pred_paab)[[i]][8]
  pred_paab_up[i] <- glance(pred_paab)[[i]][9]
}

pred_paab_2 <- data.frame(lab, pred_paab_1, pred_paab_lw, pred_paab_up)

#IV- AGE AT FIRST GRANDCHILD BIRTH
PGM_aab_fi <- ind_dat[which(is.na(ind_dat$pgm_bcohort_aab_fi) == F),]

#set event to 1 (age at birth either known or not, so no censoring required, but Surv function requires event)
PGM_aab_fi$event <- 1
#survival object
PGM_aab_fi$surv <- with(PGM_aab_fi, Surv(pgm_aab_fi, event))
#cox model
mod_paabf <- coxph(surv~pgm_bcohort_aab_fi, data = PGM_aab_fi)
#add relevant column name to newdat
newdat$pgm_bcohort_aab_fi <- newdat$bcohort
#prediction
pred_paabf <- survfit(mod_paabf, newdata = newdat, na.action = na.omit)

#vectors
pred_paabf_1 <- as.vector(rep(NA, times = 17))
pred_paabf_up <- as.vector(rep(NA, times = 17))
pred_paabf_lw <- as.vector(rep(NA, times = 17))

#loop glance
for(i in 1:17){
  pred_paabf_1[i] <- glance(pred_paabf)[[i]][7]
  pred_paabf_lw[i] <- glance(pred_paabf)[[i]][8]
  pred_paabf_up[i] <- glance(pred_paabf)[[i]][9]
}

pred_paabf_2 <- data.frame(lab, pred_paabf_1, pred_paabf_lw, pred_paabf_up)

#spearman's rank
sprankAABA <- data.frame(year = c(1:17), PGM = pred_paab_2$pred_paab_1, MGM = pred_maab_2$pred_maab_1)
with(sprankAABA, cor.test(year, MGM, alternative = "t", method = "spearman", exact = T))
with(sprankAABA, cor.test(year, PGM, alternative = "t", method = "spearman", exact = T))

sprankAABF <- data.frame(year = c(1:17), PGM = pred_paabf_2$pred_paabf_1, MGM = pred_maabf_2$pred_maabf_1)
with(sprankAABF, cor.test(year, MGM, alternative = "t", method = "spearman", exact = T))
with(sprankAABF, cor.test(year, PGM, alternative = "t", method = "spearman", exact = T))


#5 NUMBERS OF GRANCHILDREN----
#same process as for #2 Shared time

GM_num <- ind_dat[which(is.na(ind_dat$gm_bcohort) == F),]

#two survival objects - first for total no. grandchildren, second for grandchildren born when GM alive
GM_num$surv_total <- with(GM_num, Surv(gm_total, gm_event))
GM_num$surv_alive <- with(GM_num, Surv(gm_alive, gm_event))

#cox model for total
mod_gmt <- coxph(surv_total~gm_bcohort, data = GM_num, na.action = na.omit)
#cox model for alive 
mod_gma <- coxph(surv_alive~gm_bcohort, data = GM_num, na.action = na.omit)

#add relevant column name to newdat
newdat$gm_bcohort <- newdat$bcohort

#predictions for total
pred_gmt <- survfit(mod_gmt, newdata = newdat, na.action = na.omit)
#predictions for alive
pred_gma <- survfit(mod_gma, newdata = newdat, na.action = na.omit)

#vectors for total
pred_gmt_1 <- as.vector(rep(NA, times = 17))
pred_gmt_up <- as.vector(rep(NA, times = 17))
pred_gmt_lw <- as.vector(rep(NA, times = 17))
#vectors for alive
pred_gma_1 <- as.vector(rep(NA, times = 17))
pred_gma_up <- as.vector(rep(NA, times = 17))
pred_gma_lw <- as.vector(rep(NA, times = 17))

#loop glance for all 6 vectors
for(i in 1:17){
  pred_gmt_1[i] <- glance(pred_gmt)[[i]][7]
  pred_gmt_lw[i] <- glance(pred_gmt)[[i]][8]
  pred_gmt_up[i] <- glance(pred_gmt)[[i]][9]
  pred_gma_1[i] <- glance(pred_gma)[[i]][7]
  pred_gma_lw[i] <- glance(pred_gma)[[i]][8]
  pred_gma_up[i] <- glance(pred_gma)[[i]][9]
}

#bind together
pred_gmt_2 <- data.frame(lab, pred_gmt_1, pred_gmt_lw, pred_gmt_up)
pred_gma_2 <- data.frame(lab, pred_gma_1, pred_gma_lw, pred_gma_up)

#difference between the two measures
pred_gm <- pred_gmt_2$pred_gmt_1 - pred_gma_2$pred_gma_1
pred_gm_2 <- data.frame(lab, pred_gm)


#spearman's rank
sprankNGC <- data.frame(year = c(1:17), GMT = pred_gmt_2$pred_gmt_1, GMA = pred_gma_2$pred_gma_1, DIF = pred_gm_2$pred_gm)
with(sprankNGC, cor.test(year, GMT, alternative = "t", method = "spearman", exact = T))
with(sprankNGC, cor.test(year, GMA, alternative = "t", method = "spearman", exact = T))
with(sprankNGC, cor.test(year, DIF, alternative = "t", method = "spearman", exact = T))

#6 PERCENTAGE LIVING IN SAME PARISH----

#calculate maternal GM % for same, different, and neighbouring parishes
percent_MGM_same <- (per_dat$parish_mgm_same/per_dat$parish_mgm_num) * 100
percent_MGM_dif <- (per_dat$parish_mgm_diff/per_dat$parish_mgm_num) * 100
percent_MGM_neigh <- (per_dat$parish_mgm_neigh/per_dat$parish_mgm_num) * 100

MGM_per_par <- data.frame(per_dat$bcohort, percent_MGM_same, percent_MGM_dif, percent_MGM_neigh)

#calculate paternal GM % for same, different, and neighbouring parishes
percent_PGM_same <- (per_dat$parish_pgm_same/per_dat$parish_pgm_num) * 100
percent_PGM_dif <- (per_dat$parish_pgm_diff/per_dat$parish_pgm_num) * 100
percent_PGM_neigh <- (per_dat$parish_pgm_neigh/per_dat$parish_pgm_num) * 100

PGM_per_par <- data.frame(per_dat$bcohort, percent_PGM_same, percent_PGM_dif, percent_PGM_neigh)

sprankPARS <- data.frame(year = c(1:17), PGM = PGM_per_par$percent_PGM_same, MGM = MGM_per_par$percent_MGM_same)
with(sprankPARS, cor.test(year, MGM, alternative = "t", method = "spearman", exact = T))
with(sprankPARS, cor.test(year, PGM, alternative = "t", method = "spearman", exact = T))

sprankPARN <- data.frame(year = c(1:17), PGM = PGM_per_par$percent_PGM_neigh, MGM = MGM_per_par$percent_MGM_neigh)
with(sprankPARN, cor.test(year, MGM, alternative = "t", method = "spearman", exact = T))
with(sprankPARN, cor.test(year, PGM, alternative = "t", method = "spearman", exact = T))

#ALL OUTPUTS----

#I
#mgm alive at birth
View(MGM_per_bir)
#pgm alive at birth
View(PGM_per_bir)

#II
#mgm shared all
View(pred_mmsa_2)
#mgm shared alive at birth
View(pred_mms2_2)
#pgm shared all
View(pred_pmsa_2)
#pgm shared alive at birth
View(pred_pms2_2)


#III
#grandchildren outlive mgm
View(MGM_per_outl)
#grandchildren outlive pgm
View(PGM_per_outl)

#IV
#mgm age at any gc birth
View(pred_maab_2)
#mgm age at first gc birth
View(pred_maabf_2)
#pgm age at any gc birth
View(pred_paab_2)
#pgm age at first gc birth
View(pred_paabf_2)

#V 
#grandchild number total
View(pred_gmt_2)
#grandchild number during life
View(pred_gma_2)

#VI 
#parish mgm
View(MGM_per_par)
#parish pgm
View(PGM_per_par)
